# Supplementary material for: Chromosome level high-density integrated genetic maps improve the Pyrus bretschneideri ‘DangshanSuli’ v1.0 genome
Source: BMC Genomics. 2018 Nov 21;19:833. doi: 10.1186/s12864-018-5224-6 (PMC6249763; doi:10.1186/s12864-018-5224-6)
Supplement: Supplementary file 1 — Table S1. Statistics of sequencing data for the crosses MTH × HXS and YLX × MTH. Table S2. Details of markers localized in the integrated pear consensus MH-YM-BD map. (XLS 1695 kb) [file 12864_2018_5224_MOESM1_ESM.xls]

## Sheet: Table S1
Supplementary Table S1. Statistics of sequencing data for the crosses MTH×HXS and YLX×MTH.
MTH×HXS								YLX×MTH
Sample	Clean Reads Num	Clean Data(bp)	HQ Clean Reads Num(%)	HQ Clean Data(bp)	Q20(%)	Q30(%)		Sample	Clean Reads Num	Clean Data(bp)	HQ Clean Reads Num(%)	HQ Clean Data	Q20(%)	Q30(%)
MTH	10062658	1230548520	9687678 (96.27%)	1144799134	1118261876 (97.68%)	1073019947 (93.73%)		YLX	2960222	359998506	2874414 (97.1%)	349352543	339998887 (97.32%)	328514720 (94.04%)
HXS	7125206	869275132	6848492 (96.12%)	809706010	790537954 (97.63%)	758167697 (93.63%)		MTH	10062658	1230548520	9687678 (96.27%)	1144799134	1118261876 (97.68%)	1073019947 (93.73%)
MH-101	1643502	199685493	1630192 (99.19%)	197998524	195485645 (98.73%)	191925909 (96.93%)		YM-100	2122152	262941680	2066420 (97.37%)	255982203	249313911 (97.40%)	241439334 (94.32%)
MH-10	2276846	280052058	2263018 (99.39%)	278234940	274898726 (98.80%)	270113890 (97.08%)		YM-101	2738076	339259312	2660894 (97.18%)	329619862	320613872 (97.27%)	310000587 (94.05%)
MH-102	1778662	216107433	1761156 (99.02%)	213903237	209029807 (97.72%)	202899680 (94.86%)		YM-102	2518588	310804552	2448866 (97.23%)	302135756	293865361 (97.26%)	284157875 (94.05%)
MH-103	1752092	213129561	1735522 (99.05%)	211032250	206818914 (98.00%)	201435586 (95.45%)		YM-103	3001084	370333832	2922026 (97.37%)	360497994	351007236 (97.37%)	339783602 (94.25%)
MH-104	2278148	275655908	2258580 (99.14%)	273202704	269579787 (98.67%)	264545307 (96.83%)		YM-104	2354180	290517480	2290218 (97.28%)	282559140	274932566 (97.30%)	265932131 (94.12%)
MH-105	1394264	169084114	1382192 (99.13%)	167540864	164381466 (98.11%)	160277703 (95.66%)		YM-105	3002974	367577053	2922552 (97.32%)	357661725	348062453 (97.32%)	336722962 (94.15%)
MH-106	1753688	212196248	1738710 (99.15%)	210315871	207675331 (98.74%)	203952232 (96.97%)		YM-106	2127706	260437467	2071366 (97.35%)	253486680	246712899 (97.33%)	238700381 (94.17%)
MH-107	1950388	235996948	1934594 (99.19%)	234008519	231117188 (98.76%)	226992551 (97.00%)		YM-107	2181308	266739804	2125796 (97.46%)	259879906	252553399 (97.18%)	243617249 (93.74%)
MH-109	1603634	195643348	1589458 (99.12%)	193845974	191326026 (98.70%)	187807185 (96.88%)		YM-108	1898402	232370441	1848954 (97.4%)	226270499	220349276 (97.38%)	213384248 (94.30%)
MH-113	1623276	198170884	1609378 (99.14%)	196404380	193506687 (98.52%)	189566230 (96.52%)		YM-109	2702248	329415574	2624020 (97.11%)	319809329	310831994 (97.19%)	300380344 (93.92%)
MH-114	1822958	222400876	1806172 (99.08%)	220276549	215848974 (97.99%)	210207857 (95.43%)		YM-10	2282806	281720199	2231196 (97.74%)	275290773	267832443 (97.29%)	259006845 (94.08%)
MH-117	2093216	255372352	2074968 (99.13%)	253069974	249831345 (98.72%)	245258454 (96.91%)		YM-110	1643820	200388600	1598352 (97.23%)	194803564	189494597 (97.27%)	183282234 (94.09%)
MH-118	1623552	198244472	1608736 (99.09%)	196356311	193326199 (98.46%)	189233606 (96.37%)		YM-111	3119314	380254018	3034484 (97.28%)	369833916	359751971 (97.27%)	347899045 (94.07%)
MH-1	2597400	316882800	2581342 (99.38%)	314796300	310945035 (98.78%)	305468878 (97.04%)		YM-112	2522610	307508844	2455770 (97.35%)	299296449	291289559 (97.32%)	281801733 (94.15%)
MH-12	2414570	296992110	2399118 (99.36%)	294972558	291371916 (98.78%)	286262345 (97.05%)		YM-114	1933582	235710924	1882412 (97.35%)	229421841	223379202 (97.37%)	216283657 (94.27%)
MH-122	1771412	217883676	1757186 (99.2%)	216062303	213328344 (98.73%)	209471654 (96.95%)		YM-115	2981980	363512038	2904170 (97.39%)	353947436	344568236 (97.35%)	333492525 (94.22%)
MH-125	1845832	227037336	1829668 (99.12%)	224971441	222112341 (98.73%)	218085956 (96.94%)		YM-116	2967650	361765356	2891106 (97.42%)	352361350	343171543 (97.39%)	332245318 (94.29%)
MH-126	2089408	256997184	2071970 (99.17%)	254769772	251466490 (98.70%)	246816626 (96.88%)		YM-117	2314476	284381270	2251574 (97.28%)	276588361	268976408 (97.25%)	259780848 (93.92%)
MH-128	1794000	219765000	1778730 (99.15%)	217822004	215001734 (98.71%)	211036186 (96.88%)		YM-118	1671516	205379892	1628450 (97.42%)	200043127	194633251 (97.30%)	188041551 (94.00%)
MH-129	1791606	219374446	1776362 (99.15%)	217430207	214071630 (98.46%)	209562466 (96.38%)		YM-119	1819466	222879316	1772814 (97.44%)	217102999	211093715 (97.23%)	203707287 (93.83%)
MH-130	2032274	248953565	2014946 (99.15%)	246762794	243639166 (98.73%)	239215712 (96.94%)		YM-11	2782874	343423109	2722850 (97.84%)	335948240	327118846 (97.37%)	316589747 (94.24%)
MH-13	3021250	371613750	3003000 (99.4%)	369213843	364787394 (98.80%)	358450080 (97.08%)		YM-120	2304672	283177664	2241938 (97.28%)	275406045	267875467 (97.27%)	258742215 (93.95%)
MH-132	1983176	240955884	1965756 (99.12%)	238763227	235751363 (98.74%)	231485504 (96.95%)		YM-121	2251672	276663962	2191376 (97.32%)	269191260	261825948 (97.26%)	252904698 (93.95%)
MH-133	2285086	277637949	2266818 (99.2%)	275346378	271767136 (98.70%)	266752830 (96.88%)		YM-122	1912024	236142588	1862924 (97.43%)	230009739	223809981 (97.30%)	216152462 (93.98%)
MH-135	2249412	273303558	2229234 (99.1%)	270773884	267041363 (98.62%)	261730622 (96.66%)		YM-123	2473758	306420814	2407424 (97.32%)	298130189	290015834 (97.28%)	280175703 (93.98%)
MH-137	2330510	283799395	2307038 (98.99%)	280829916	273616294 (97.43%)	264698104 (94.26%)		YM-124	1840998	228044402	1792260 (97.35%)	221955002	216037724 (97.33%)	208848784 (94.10%)
MH-139	1709044	206794324	1692412 (99.03%)	204722499	201975668 (98.66%)	198170772 (96.80%)		YM-125	2485284	307852618	2417080 (97.26%)	299333542	291141989 (97.26%)	281210722 (93.95%)
MH-140	1814244	221270928	1796960 (99.05%)	219070794	213883491 (97.63%)	207379077 (94.66%)		YM-126	2467764	304449326	2401254 (97.3%)	296170655	288033163 (97.25%)	278179663 (93.93%)
MH-14	1778158	218400901	1763646 (99.18%)	216517865	211969692 (97.90%)	206192747 (95.23%)		YM-127	2560354	315852809	2493422 (97.39%)	307528091	299283358 (97.32%)	289220865 (94.05%)
MH-142	2086146	252423666	2068658 (99.16%)	250234621	247014930 (98.71%)	242495347 (96.91%)		YM-128	2531872	312361138	2463750 (97.31%)	303889156	295692880 (97.30%)	285692122 (94.01%)
MH-143	1789514	217282224	1773654 (99.11%)	215272136	210555975 (97.81%)	204553220 (95.02%)		YM-129	2519558	308321687	2453268 (97.37%)	300144214	292031938 (97.30%)	282151251 (94.01%)
MH-144	1893248	230976256	1875274 (99.05%)	228714132	225546445 (98.62%)	221150037 (96.69%)		YM-12	2611098	322237533	2552118 (97.74%)	314893748	306369926 (97.29%)	296265978 (94.08%)
MH-146	1689288	206093136	1674828 (99.14%)	204266309	201505430 (98.65%)	197632431 (96.75%)		YM-130	2439200	298478476	2374010 (97.33%)	290435297	282409201 (97.24%)	272674689 (93.88%)
MH-147	1987442	242880620	1965568 (98.9%)	240127331	234361303 (97.60%)	227194227 (94.61%)		YM-131	1874292	229237178	1822720 (97.25%)	222870174	216386325 (97.09%)	208379399 (93.50%)
MH-152	1945434	236731692	1925388 (98.97%)	234190110	227752061 (97.25%)	219844575 (93.87%)		YM-132	2475228	302899058	2409116 (97.33%)	294744629	286702277 (97.27%)	276947903 (93.96%)
MH-153	1815790	221526380	1798838 (99.07%)	219396365	216384029 (98.63%)	212172665 (96.71%)		YM-133	2597928	316611924	2523872 (97.15%)	307515747	298858075 (97.18%)	288459583 (93.80%)
MH-154	1670166	205321696	1654584 (99.07%)	203342979	200291767 (98.50%)	196128656 (96.45%)		YM-134	2659542	324124280	2585536 (97.22%)	315029457	306265866 (97.22%)	295724333 (93.87%)
MH-159	2044580	251483340	2026320 (99.11%)	249155072	245832682 (98.67%)	241194613 (96.81%)		YM-135	3030904	369361454	2950344 (97.34%)	359464749	349680564 (97.28%)	337788037 (93.97%)
MH-167	1636630	201305490	1622204 (99.12%)	199467885	196812721 (98.67%)	193080003 (96.80%)		YM-136	3023932	368510496	2944960 (97.39%)	358807687	349100357 (97.29%)	337262503 (94.00%)
MH-168	1665666	204454041	1649506 (99.03%)	202400246	198744788 (98.19%)	193947308 (95.82%)		YM-137	2195928	267620448	2136828 (97.31%)	260357579	253294763 (97.29%)	244739380 (94.00%)
MH-170	2511572	307667570	2488534 (99.08%)	304753094	300582225 (98.63%)	294767615 (96.72%)		YM-138	3448066	420218702	3358418 (97.4%)	409201279	398270289 (97.33%)	384991217 (94.08%)
MH-171	1744982	213760295	1730106 (99.15%)	211866058	209083552 (98.69%)	205153298 (96.83%)		YM-139	2261794	277774160	2197818 (97.17%)	269843230	262449927 (97.26%)	253584833 (93.97%)
MH-17	2603314	318905965	2586056 (99.34%)	316661172	312809313 (98.78%)	307311237 (97.05%)		YM-13	2352498	287968211	2301072 (97.81%)	281614342	274102420 (97.33%)	265155214 (94.16%)
MH-177	1964194	240613765	1947120 (99.13%)	238446810	235258762 (98.66%)	230768186 (96.78%)		YM-140	2328512	285966462	2264982 (97.27%)	278088650	270604108 (97.31%)	261551437 (94.05%)
MH-183	2465500	299558250	2443612 (99.11%)	296814558	292859784 (98.67%)	287299444 (96.79%)		YM-141	2041066	250661766	1983988 (97.2%)	243589093	236909899 (97.26%)	228879387 (93.96%)
MH-190	1713242	208680035	1696336 (99.01%)	206544449	202200056 (97.90%)	196679178 (95.22%)		YM-142	1732910	212821676	1683886 (97.17%)	206740519	201072470 (97.26%)	194270202 (93.97%)
MH-191	1702852	207231632	1686974 (99.07%)	205221690	200623080 (97.76%)	194668889 (94.86%)		YM-143	2296812	282075566	2232726 (97.21%)	274133757	266665646 (97.28%)	257675209 (94.00%)
MH-19	3561344	436264640	3540118 (99.4%)	433495197	428270365 (98.79%)	420783322 (97.07%)		YM-144	2165326	268069420	2104754 (97.2%)	260498349	253520516 (97.32%)	245085252 (94.08%)
MH-192	1844370	225014556	1825196 (98.96%)	222594233	217708856 (97.81%)	211555241 (95.04%)		YM-145	2462230	304844286	2393624 (97.21%)	296270839	288227199 (97.29%)	278554279 (94.02%)
MH-193	1613168	195193328	1598006 (99.06%)	193300762	190602755 (98.60%)	186871539 (96.67%)		YM-146	2209286	273532110	2147100 (97.19%)	265761959	258606778 (97.31%)	250018619 (94.08%)
MH-194	1759600	213420928	1741986 (99%)	211203753	207337477 (98.17%)	202319861 (95.79%)		YM-147	2402156	297410834	2334194 (97.17%)	288920646	281045260 (97.27%)	271572989 (94.00%)
MH-195	2039442	246772482	2021322 (99.11%)	244505865	241221728 (98.66%)	236627124 (96.78%)		YM-148	2960448	365054668	2876216 (97.15%)	354571736	344904274 (97.27%)	333292263 (94.00%)
MH-199	2390556	291647832	2368310 (99.07%)	288835905	284972084 (98.66%)	279660479 (96.82%)		YM-149	2240154	276206801	2179804 (97.31%)	268692065	261562908 (97.35%)	252908392 (94.13%)
MH-201	1975974	241068828	1958348 (99.11%)	238839570	235715670 (98.69%)	231373482 (96.87%)		YM-14	2129984	260726440	2083718 (97.83%)	255010997	248162582 (97.31%)	240015941 (94.12%)
MH-204	1664250	203038500	1649064 (99.09%)	201121257	198465858 (98.68%)	194792857 (96.85%)		YM-150	2732398	336941369	2656002 (97.2%)	327430793	318577949 (97.30%)	307870806 (94.03%)
MH-206	2013332	245626504	1994520 (99.07%)	243249919	240076413 (98.70%)	235673824 (96.89%)		YM-151	2825498	345596901	2748130 (97.26%)	336044713	326907772 (97.28%)	315887498 (94.00%)
MH-207	2042726	249212572	2022928 (99.03%)	246713124	243445103 (98.68%)	238926680 (96.84%)		YM-152	3021876	369596030	2935824 (97.15%)	358979700	349064179 (97.24%)	337149949 (93.92%)
MH-209	1846272	227091456	1830056 (99.12%)	225015506	222116045 (98.71%)	218076483 (96.92%)		YM-153	2562762	312924305	2499462 (97.53%)	305075795	295978724 (97.02%)	284574659 (93.28%)
MH-211	1652780	203167274	1637756 (99.09%)	201233880	197907683 (98.35%)	193543933 (96.18%)		YM-154	2068488	252493190	2015010 (97.41%)	245880383	239008103 (97.21%)	230563839 (93.77%)
MH-21	2058144	252122640	2045374 (99.38%)	250447136	247508443 (98.83%)	243243063 (97.12%)		YM-155	2532742	308515604	2459300 (97.1%)	299488770	291069262 (97.19%)	281033254 (93.84%)
MH-214	1049620	128561055	1039788 (99.06%)	127278973	124686511 (97.96%)	121342545 (95.34%)		YM-156	2013938	245323886	1956120 (97.13%)	238217284	231629861 (97.23%)	223746872 (93.93%)
MH-218	2300142	282917466	2280014 (99.12%)	280316933	276682590 (98.70%)	271643703 (96.91%)		YM-157	2459754	299606736	2390962 (97.2%)	291150802	283226760 (97.28%)	273683349 (94.00%)
MH-219	2858172	350126070	2834148 (99.16%)	347059326	342512826 (98.69%)	336205669 (96.87%)		YM-158	3017264	367505954	2933720 (97.23%)	357239028	347561742 (97.29%)	335882795 (94.02%)
MH-2	2194630	267744860	2181866 (99.42%)	266078138	262901680 (98.81%)	258334139 (97.09%)		YM-159	1661080	202341272	1614122 (97.17%)	196571719	191209973 (97.27%)	184785155 (94.00%)
MH-220	3179412	389477970	3151760 (99.13%)	385955869	380970653 (98.71%)	374041333 (96.91%)		YM-15	2241700	274402372	2190784 (97.73%)	268117896	260535805 (97.17%)	251514065 (93.81%)
MH-221	3272540	400886150	3244872 (99.15%)	397353516	392233296 (98.71%)	385084093 (96.91%)		YM-160	2763388	336611262	2690050 (97.35%)	327590511	318885029 (97.34%)	308353693 (94.13%)
MH-222	3270800	397402200	3242474 (99.13%)	393815687	388784232 (98.72%)	381746702 (96.94%)		YM-161	1704118	209301648	1652532 (96.97%)	202908051	197108581 (97.14%)	190219328 (93.75%)
MH-225	2077752	252446868	2061768 (99.23%)	250398605	247137015 (98.70%)	242618400 (96.89%)		YM-162	1924902	236482254	1871224 (97.21%)	229815423	223324659 (97.18%)	215450393 (93.75%)
MH-226	1619280	196742520	1603124 (99%)	194714200	191302605 (98.25%)	186759238 (95.91%)		YM-163	1975014	242687186	1921428 (97.29%)	236020633	229212771 (97.12%)	220884950 (93.59%)
MH-227	1935064	234391718	1915450 (98.99%)	231901821	224997365 (97.02%)	216606754 (93.40%)		YM-16	2543720	311373746	2490348 (97.9%)	304783008	296801505 (97.38%)	287344764 (94.28%)
MH-228	1771616	215514916	1755036 (99.06%)	213394427	208840762 (97.87%)	203124744 (95.19%)		YM-17	2274190	277245426	2218416 (97.55%)	270388598	262792458 (97.19%)	253913029 (93.91%)
MH-230	2479616	300033536	2457632 (99.11%)	297264029	293369054 (98.69%)	287978285 (96.88%)		YM-18	2367536	288726136	2313294 (97.71%)	282022805	273951163 (97.14%)	264065760 (93.63%)
MH-23	1414656	171880704	1404174 (99.26%)	170528362	167666998 (98.32%)	163883234 (96.10%)		YM-19	3349016	408272668	3270676 (97.66%)	398642093	387708710 (97.26%)	374798177 (94.02%)
MH-232	2274700	275238700	2255510 (99.16%)	272820957	269316002 (98.72%)	264419237 (96.92%)		YM-1	2106144	258864644	2059824 (97.8%)	253119227	246298261 (97.31%)	238268238 (94.13%)
MH-233	1636256	199623232	1620662 (99.05%)	197657801	194434611 (98.37%)	190142216 (96.20%)		YM-20	2401456	292752624	2348752 (97.81%)	286268178	278586721 (97.32%)	269441593 (94.12%)
MH-234	1832612	223578664	1816948 (99.15%)	221598773	218414151 (98.56%)	214011283 (96.58%)		YM-21	1988648	242433518	1945250 (97.82%)	237092273	230833140 (97.36%)	223435551 (94.24%)
MH-235	1535840	187140922	1520386 (98.99%)	185196346	181137021 (97.81%)	176008998 (95.04%)		YM-22	3148982	383889018	3078098 (97.75%)	375172424	365133286 (97.32%)	353224131 (94.15%)
MH-236	1724058	210335076	1708114 (99.08%)	208319798	204922546 (98.37%)	200370988 (96.18%)		YM-23	2581210	314671932	2524954 (97.82%)	307752606	299639519 (97.36%)	289947657 (94.21%)
MH-237	1597682	194917204	1582266 (99.04%)	192962743	189325862 (98.12%)	184598886 (95.67%)		YM-24	1682610	206754064	1644134 (97.71%)	201985488	196537183 (97.30%)	190143151 (94.14%)
MH-238	1620470	198979746	1605190 (99.06%)	197032151	193578723 (98.25%)	189041357 (95.94%)		YM-25	1856130	228079016	1812944 (97.67%)	222727564	216675074 (97.28%)	209551693 (94.08%)
MH-239	1645390	202382970	1630318 (99.08%)	200443945	196354317 (97.96%)	191121644 (95.35%)		YM-26	1867670	228687128	1823670 (97.64%)	223242038	216951480 (97.18%)	209429144 (93.81%)
MH-240	1672356	205699788	1657656 (99.12%)	203833114	200905127 (98.56%)	196874657 (96.59%)		YM-27	2314090	284352530	2258612 (97.6%)	277480610	269861349 (97.25%)	260931736 (94.04%)
MH-242	1814088	223132824	1797860 (99.11%)	221067238	217872301 (98.55%)	213478015 (96.57%)		YM-28	1794840	220544570	1753028 (97.67%)	215361473	209528673 (97.29%)	202666374 (94.11%)
MH-244	1806338	219390440	1788394 (99.01%)	217112780	210690725 (97.04%)	202911585 (93.46%)		YM-29	1857524	230103170	1812076 (97.55%)	224427022	218281488 (97.26%)	211045399 (94.04%)
MH-247	2186776	267880060	2169044 (99.19%)	265616676	261832988 (98.58%)	256608901 (96.61%)		YM-2	1811920	222700536	1771482 (97.77%)	217683883	211819860 (97.31%)	204889257 (94.12%)
MH-248	1839912	225389220	1823444 (99.1%)	223300735	220133259 (98.58%)	215736896 (96.61%)		YM-30	2297126	284562932	2241122 (97.56%)	277568495	269862121 (97.22%)	260819377 (93.97%)
MH-249	1885656	229107204	1869128 (99.12%)	227030294	223810120 (98.58%)	219351667 (96.62%)		YM-31	2035962	252209774	1989088 (97.7%)	246355151	239834561 (97.35%)	232140724 (94.23%)
MH-251	2120032	259303854	2086954 (98.44%)	255156823	248425902 (97.36%)	240164395 (94.12%)		YM-32	2108442	261192856	2056218 (97.52%)	254667668	247650508 (97.24%)	239366378 (93.99%)
MH-252	1684010	204025027	1657004 (98.4%)	200668870	194578644 (96.97%)	187173088 (93.27%)		YM-33	2135230	263442147	2082898 (97.55%)	256931819	249876563 (97.25%)	241588101 (94.03%)
MH-253	1687886	205291242	1651390 (97.84%)	200787396	196536131 (97.88%)	191185492 (95.22%)		YM-34	2558508	315653360	2499578 (97.7%)	308324981	300108402 (97.34%)	290385271 (94.18%)
MH-256	1878202	228121712	1845218 (98.24%)	224031325	218494998 (97.53%)	211631595 (94.47%)		YM-35	2151072	265399738	2098218 (97.54%)	258826465	251713697 (97.25%)	243327295 (94.01%)
MH-257	1689350	205646429	1659342 (98.22%)	201915235	196907255 (97.52%)	190698750 (94.44%)		YM-36	2700850	330526855	2636120 (97.6%)	322542417	313743705 (97.27%)	303380190 (94.06%)
MH-261	1689942	205400282	1655828 (97.98%)	201197162	196820408 (97.82%)	191331157 (95.10%)		YM-37	2182326	267068037	2129720 (97.59%)	260576922	253425514 (97.26%)	245019566 (94.03%)
MH-262	2594020	316470440	2535018 (97.73%)	309085933	304761037 (98.60%)	298974965 (96.73%)		YM-38	1779766	217803073	1736036 (97.54%)	212409988	206336885 (97.14%)	199159300 (93.76%)
MH-267	2173018	265108196	2119598 (97.54%)	258459371	254884264 (98.62%)	250062922 (96.75%)		YM-39	1827022	223585325	1785692 (97.74%)	218483937	212707218 (97.36%)	205895955 (94.24%)
MH-274	2234856	272652432	2186544 (97.84%)	266614886	262958422 (98.63%)	258006900 (96.77%)		YM-3	1953480	240100464	1909450 (97.75%)	234640981	228244037 (97.27%)	220676354 (94.05%)
MH-279	1684072	205154695	1651552 (98.07%)	201086923	196374836 (97.66%)	190521270 (94.75%)		YM-40	2594774	316247352	2526494 (97.37%)	307859262	299093271 (97.15%)	288905058 (93.84%)
MH-28	3171782	387637015	3139676 (98.99%)	383558783	372275826 (97.06%)	358492819 (93.46%)		YM-41	2321792	282976544	2263868 (97.51%)	275862180	268224869 (97.23%)	259309955 (94.00%)
MH-284	2527558	310889634	2476012 (97.96%)	304344987	300203262 (98.64%)	294606007 (96.80%)		YM-42	2250756	274314572	2194824 (97.51%)	267442762	260053905 (97.24%)	251380707 (93.99%)
MH-290	2670888	328519224	2611728 (97.79%)	321027203	316677776 (98.65%)	310795744 (96.81%)		YM-43	2441834	297598534	2385978 (97.71%)	290735947	282843280 (97.29%)	273502161 (94.07%)
MH-29	1629672	198005148	1619096 (99.35%)	196630296	194267089 (98.80%)	190885724 (97.08%)		YM-44	2662128	324455460	2598466 (97.61%)	316635072	308137438 (97.32%)	298179543 (94.17%)
MH-292	2843336	349730328	2780096 (97.78%)	341735424	337135851 (98.65%)	330906135 (96.83%)		YM-45	3114764	379619656	3039520 (97.58%)	370382780	360302297 (97.28%)	348448794 (94.08%)
MH-296	2591938	318808374	2534196 (97.77%)	311488879	307261693 (98.64%)	301534510 (96.80%)		YM-46	2685256	327271238	2623932 (97.72%)	319735305	311278653 (97.36%)	301221262 (94.21%)
MH-298	2604574	319060315	2546306 (97.76%)	311726651	307432918 (98.62%)	301635306 (96.76%)		YM-47	2285430	280809240	2229548 (97.55%)	273885631	266465174 (97.29%)	257691510 (94.09%)
MH-301	2744014	336141715	2686166 (97.89%)	328848102	324401408 (98.65%)	318356517 (96.81%)		YM-48	2149870	264153250	2098334 (97.6%)	257765563	250822717 (97.31%)	242554595 (94.10%)
MH-303	1821328	222981841	1786684 (98.1%)	218581191	214919768 (98.32%)	210161602 (96.15%)		YM-49	1916874	235525658	1869464 (97.53%)	229653494	223384386 (97.27%)	215937268 (94.03%)
MH-306	2794572	339540498	2732094 (97.76%)	331760725	327325055 (98.66%)	321281258 (96.84%)		YM-4	1834868	225571496	1793478 (97.74%)	220417047	214260811 (97.21%)	206829233 (93.84%)
MH-307	2739338	332829567	2680588 (97.86%)	325505387	321011338 (98.62%)	314920520 (96.75%)		YM-50	2232900	273745684	2179490 (97.61%)	267121222	259737410 (97.24%)	250731725 (93.86%)
MH-308	3088980	375311070	3020034 (97.77%)	366734926	361428098 (98.55%)	354065762 (96.55%)		YM-51	1961018	240948604	1913192 (97.56%)	235024129	228663875 (97.29%)	221095468 (94.07%)
MH-312	2860998	347611257	2796062 (97.73%)	339519817	334881047 (98.63%)	328610663 (96.79%)		YM-52	1633922	202391694	1593030 (97.5%)	197281922	191911319 (97.28%)	185523525 (94.04%)
MH-313	2701552	326887792	2641828 (97.79%)	319480121	314959143 (98.58%)	308934168 (96.70%)		YM-53	2756652	341465844	2686938 (97.47%)	332760263	323621663 (97.25%)	312774596 (93.99%)
MH-316	2214252	267924492	2167896 (97.91%)	262152112	258576400 (98.64%)	253752419 (96.80%)		YM-54	2014102	249483216	1966904 (97.66%)	243584028	237218496 (97.39%)	229599487 (94.26%)
MH-317	2762510	334263710	2705776 (97.95%)	327207182	322795283 (98.65%)	316803675 (96.82%)		YM-55	2459762	304692392	2396894 (97.44%)	296841613	288672653 (97.25%)	278945160 (93.97%)
MH-319	2494322	304307284	2439594 (97.81%)	297443760	293343816 (98.62%)	287802450 (96.76%)		YM-56	2370414	292438049	2309904 (97.45%)	284912555	277157188 (97.28%)	267953089 (94.05%)
MH-32	2164962	261960402	2150532 (99.33%)	260111484	256848592 (98.75%)	252235677 (96.97%)		YM-57	2660174	328175757	2596728 (97.61%)	320281884	311819271 (97.36%)	301681118 (94.19%)
MH-322	1839360	224401920	1800502 (97.89%)	219536172	216571536 (98.65%)	212527964 (96.81%)		YM-58	2812668	347003486	2742726 (97.51%)	338301576	329088223 (97.28%)	318085557 (94.02%)
MH-329	1741904	212512288	1704900 (97.88%)	207881032	205057154 (98.64%)	201212627 (96.79%)		YM-59	1995068	244136744	1945668 (97.52%)	238040986	231655908 (97.32%)	224038641 (94.12%)
MH-331	2158026	263279172	2111090 (97.83%)	257399568	253915708 (98.65%)	249185079 (96.81%)		YM-5	2089814	256857064	2042270 (97.72%)	250963458	244161912 (97.29%)	236145899 (94.10%)
MH-33	1600984	193719064	1590652 (99.35%)	192396153	190050297 (98.78%)	186701743 (97.04%)		YM-60	2288106	279992439	2231784 (97.54%)	273043470	265620283 (97.28%)	256785773 (94.05%)
MH-337	1938260	236467720	1894552 (97.74%)	230997677	227818404 (98.62%)	223516511 (96.76%)		YM-61	2427638	295720459	2368342 (97.56%)	288407744	279984259 (97.08%)	269662594 (93.50%)
MH-338	2444450	300667350	2388514 (97.71%)	293624037	289596905 (98.63%)	284161849 (96.78%)		YM-62	1695822	207460089	1655038 (97.6%)	202427792	197084696 (97.36%)	190698916 (94.21%)
MH-341	1889004	232347492	1842728 (97.55%)	226503654	223442794 (98.65%)	219292595 (96.82%)		YM-63	2637284	321405802	2566532 (97.32%)	312717651	303917721 (97.19%)	293549399 (93.87%)
MH-34	878784	106486571	872766 (99.32%)	105694975	103599158 (98.02%)	100896634 (95.46%)		YM-64	1921604	234373993	1874134 (97.53%)	228534152	222285240 (97.27%)	214765027 (93.98%)
MH-342	2169194	266810862	2121388 (97.8%)	260756782	257259248 (98.66%)	252510494 (96.84%)		YM-65	2046878	249448880	1995872 (97.51%)	243183432	236581022 (97.29%)	228712322 (94.05%)
MH-343	2523444	310383612	2460864 (97.52%)	302486652	298351056 (98.63%)	292739830 (96.78%)		YM-66	2561246	312131254	2499022 (97.57%)	304485466	296261270 (97.30%)	286421847 (94.07%)
MH-345	2101072	257381320	2050078 (97.57%)	250971525	247496704 (98.62%)	242812534 (96.75%)		YM-67	1706490	207967818	1663796 (97.5%)	202725282	197325472 (97.34%)	190910318 (94.17%)
MH-346	3063392	375265520	2994572 (97.75%)	366610122	361625678 (98.64%)	354869428 (96.80%)		YM-68	2769202	337477404	2701246 (97.55%)	329128346	320335012 (97.33%)	309835939 (94.14%)
MH-347	1485660	181368969	1458626 (98.18%)	177922689	174302747 (97.97%)	169751090 (95.41%)		YM-69	2615654	318765578	2555008 (97.68%)	311311017	303201483 (97.40%)	293419330 (94.25%)
MH-348	2207514	268212951	2156582 (97.69%)	261865203	258355454 (98.66%)	253584632 (96.84%)		YM-6	2222560	275394094	2172250 (97.74%)	269102057	261845254 (97.30%)	253223526 (94.10%)
MH-349	1779542	216214353	1740358 (97.8%)	211306860	208472966 (98.66%)	204614140 (96.83%)		YM-70	1927996	236884768	1877386 (97.37%)	230621906	224532236 (97.36%)	217362986 (94.25%)
MH-350	1118800	136487638	1105380 (98.8%)	134787871	130044203 (96.48%)	124496706 (92.36%)		YM-71	1800090	221171774	1753246 (97.4%)	215372591	209672493 (97.35%)	202923224 (94.22%)
MH-351	2066106	251031879	2014596 (97.51%)	244613284	241273457 (98.63%)	236766661 (96.79%)		YM-72	1782704	219032538	1736124 (97.39%)	213265958	207632415 (97.36%)	200954558 (94.23%)
MH-35	2663994	322343274	2647408 (99.38%)	320226215	316374400 (98.80%)	310830419 (97.07%)		YM-73	2052470	252244982	2000294 (97.46%)	245770130	239111288 (97.29%)	231088103 (94.03%)
MH-352	1727486	209025806	1684600 (97.52%)	203719313	200844107 (98.59%)	196985662 (96.69%)		YM-74	2036152	250174616	1983304 (97.4%)	243631703	237234088 (97.37%)	229663538 (94.27%)
MH-358	1133910	137384829	1113080 (98.16%)	134759762	132063808 (98.00%)	128632697 (95.45%)		YM-75	2272138	281437448	2211410 (97.33%)	273855289	266586411 (97.35%)	257978215 (94.20%)
MH-359	2507016	303348936	2451406 (97.78%)	296432083	292444100 (98.65%)	287036491 (96.83%)		YM-76	2209566	273689558	2150416 (97.32%)	266308249	259190988 (97.33%)	250771962 (94.17%)
MH-36	2157078	263163516	2138366 (99.13%)	260797210	257226963 (98.63%)	252309347 (96.75%)		YM-77	1867654	231337560	1820590 (97.48%)	225461733	219732347 (97.46%)	212904635 (94.43%)
MH-37	1716326	209391772	1701582 (99.14%)	207526791	204755605 (98.66%)	200902051 (96.81%)		YM-78	2521974	312389786	2454114 (97.31%)	303920690	295810125 (97.33%)	286187238 (94.17%)
MH-38	1729636	211281064	1714066 (99.1%)	209308777	205637691 (98.25%)	200855771 (95.96%)		YM-79	2385454	294285249	2322382 (97.36%)	286447083	278865866 (97.35%)	269886177 (94.22%)
MH-39	1594710	194453843	1579174 (99.03%)	192481536	189293374 (98.34%)	185081538 (96.16%)		YM-7	2433210	301494654	2378282 (97.74%)	294627719	286601508 (97.28%)	277093270 (94.05%)
MH-40	1747654	213213788	1731786 (99.09%)	211213408	208312229 (98.63%)	204307304 (96.73%)		YM-80	2531502	312288243	2467854 (97.49%)	304373178	296563998 (97.43%)	287241839 (94.37%)
MH-41	1676638	206226474	1662026 (99.13%)	204364387	201604135 (98.65%)	197787121 (96.78%)		YM-81	2009272	247878536	1957452 (97.42%)	241434405	235084078 (97.37%)	227515232 (94.23%)
MH-4	2281974	278400828	2268676 (99.42%)	276664393	273293983 (98.78%)	268477252 (97.04%)		YM-82	2718332	332636252	2647852 (97.41%)	323951304	315455574 (97.38%)	305357157 (94.26%)
MH-42	1675846	206129058	1661216 (99.13%)	204256631	201524479 (98.66%)	197739872 (96.81%)		YM-83	2765912	338453970	2694290 (97.41%)	329623440	320867152 (97.34%)	310503676 (94.20%)
MH-43	1556300	191424900	1542142 (99.09%)	189597954	185617376 (97.90%)	180541565 (95.22%)		YM-84	2127622	260020706	2074960 (97.52%)	253505938	246203724 (97.12%)	237232382 (93.58%)
MH-44	2098322	258093606	2078932 (99.08%)	255631263	252134402 (98.63%)	247312474 (96.75%)		YM-85	1942988	237801266	1895504 (97.56%)	231932310	225914136 (97.41%)	218642259 (94.27%)
MH-45	2296612	281334970	2276044 (99.1%)	278726516	274935416 (98.64%)	269708472 (96.76%)		YM-86	2249422	274129110	2186470 (97.2%)	266401403	259103378 (97.26%)	250547790 (94.05%)
MH-46	2467560	302276100	2446826 (99.16%)	299644046	295615215 (98.66%)	290011796 (96.79%)		YM-87	2355700	287081138	2292402 (97.31%)	279310025	271802536 (97.31%)	262995173 (94.16%)
MH-49	1648188	201903030	1632508 (99.05%)	199904080	196595563 (98.34%)	192222659 (96.16%)		YM-88	2170702	264532492	2113112 (97.35%)	257457820	250544200 (97.31%)	242385511 (94.15%)
MH-51	2167174	263311641	2148380 (99.13%)	260953928	257471386 (98.67%)	252622158 (96.81%)		YM-89	2028422	247187694	1976520 (97.44%)	240814075	234492135 (97.37%)	226973415 (94.25%)
MH-5	1587172	193418996	1575248 (99.25%)	191884610	188863924 (98.43%)	184819318 (96.32%)		YM-8	2413634	299071772	2361554 (97.84%)	292557963	284915656 (97.39%)	275840731 (94.29%)
MH-52	1994968	242388612	1977202 (99.11%)	240155782	236861105 (98.63%)	232310086 (96.73%)		YM-90	2488060	303211984	2423398 (97.4%)	295271529	287594019 (97.40%)	278520229 (94.33%)
MH-55	2573146	312637239	2547586 (99.01%)	309448762	304976534 (98.55%)	298728166 (96.54%)		YM-91	2578320	314210654	2513024 (97.47%)	306189711	298190561 (97.39%)	288709630 (94.29%)
MH-59	2556398	310602357	2533664 (99.11%)	307750420	303561521 (98.64%)	297767817 (96.76%)		YM-92	2674884	325976080	2608722 (97.53%)	317852796	309698824 (97.43%)	299942525 (94.37%)
MH-60	1614554	195735466	1599542 (99.07%)	193842775	190592869 (98.32%)	186316691 (96.12%)		YM-93	2235164	274708316	2173296 (97.23%)	267047294	259809170 (97.29%)	251358452 (94.13%)
MH-6	2639714	322045108	2623596 (99.39%)	319959398	316086054 (98.79%)	310518234 (97.05%)		YM-94	2191032	269286332	2132028 (97.31%)	261978614	254951031 (97.32%)	246675118 (94.16%)
MH-62	2289738	279709458	2267590 (99.03%)	276884447	269693509 (97.40%)	260787827 (94.19%)		YM-95	1986268	243956764	1934420 (97.39%)	237527302	231058916 (97.28%)	223290009 (94.01%)
MH-63	2554938	309147498	2533280 (99.15%)	306436751	302288713 (98.65%)	296544891 (96.77%)		YM-96	2106942	259023696	2053188 (97.45%)	252339995	245340583 (97.23%)	236828728 (93.85%)
MH-66	2429828	294009188	2408848 (99.14%)	291389727	287476461 (98.66%)	282026106 (96.79%)		YM-97	2269318	278908234	2208222 (97.31%)	271341346	264067604 (97.32%)	255517469 (94.17%)
MH-67	1844128	224983616	1828110 (99.13%)	222930775	220118896 (98.74%)	216159950 (96.96%)		YM-98	2066202	256007310	2009536 (97.26%)	248928941	242265703 (97.32%)	234380714 (94.16%)
MH-68	2151426	262473972	2133878 (99.18%)	260257559	256970336 (98.74%)	252322259 (96.95%)		YM-99	2139286	265063716	2081664 (97.31%)	257866300	250902407 (97.30%)	242684015 (94.11%)
MH-70	2087474	254671828	2070142 (99.17%)	252481780	249246021 (98.72%)	244678082 (96.91%)		YM-9	2361352	292594808	2306260 (97.67%)	285708720	277891546 (97.26%)	268629728 (94.02%)
MH-71	1962332	239917021	1943550 (99.04%)	237512915	231722324 (97.56%)	224491656 (94.52%)		Total	388014402	47599083350	377987200 (97.42%)	46318769411	45067640791 (97.30%)	43560419494 (94.04%)
MH-72	2276322	277711284	2256356 (99.12%)	275188142	271673386 (98.72%)	266715713 (96.92%)
MH-73	1700022	208656672	1684660 (99.1%)	206690865	202736003 (98.09%)	197650375 (95.63%)
MH-74	2785078	342564594	2762696 (99.2%)	339687450	335393822 (98.74%)	329341775 (96.95%)
MH-77	2520440	310014120	2500198 (99.2%)	307415925	303520234 (98.73%)	298033198 (96.95%)
MH-79	2231902	274523946	2213580 (99.18%)	272161541	268680765 (98.72%)	263780138 (96.92%)
MH-80	3160222	387127195	3133556 (99.16%)	383738092	378816672 (98.72%)	371884467 (96.91%)
MH-93	2570884	314933290	2550554 (99.21%)	312349625	308427401 (98.74%)	302872709 (96.97%)
MH-95	2296070	281268575	2277282 (99.18%)	278864532	275386085 (98.75%)	270437653 (96.98%)
MH-98	2296186	278986599	2276158 (99.13%)	276459047	273011645 (98.75%)	268120471 (96.98%)
MH-25	2717116	330129594	2701150 (99.41%)	328009930	324088550 (98.80%)	318489022 (97.10%)
MH-119	1651548	203140404	1637934 (99.18%)	201403896	198814489 (98.71%)	195165132 (96.90%)
MH-280	2198732	268245304	2149586 (97.76%)	262082664	258484385 (98.63%)	253613565 (96.77%)
MH-100	2138818	260599638	2079664 (97.23%)	253330912	246441670 (97.28%)	238104318 (93.99%)
MH-108	1947004	238881762	1890946 (97.12%)	231942934	225652259 (97.29%)	218052333 (94.01%)
MH-110	2051288	251674480	1992678 (97.14%)	244422387	237853196 (97.31%)	229885379 (94.05%)
MH-111	2129330	261246298	2068154 (97.13%)	253676502	246772662 (97.28%)	238422122 (93.99%)
MH-112	2230894	273714768	2166018 (97.09%)	265687107	258450772 (97.28%)	249693664 (93.98%)
MH-115	1966382	241259062	1908626 (97.06%)	234117279	227756486 (97.28%)	220051591 (93.99%)
MH-116	2117956	261952316	2057202 (97.13%)	254374923	247542773 (97.31%)	239274666 (94.06%)
MH-11	2281616	280441514	2222464 (97.41%)	273066330	265235809 (97.13%)	255610924 (93.61%)
MH-120	1802872	222992056	1751306 (97.14%)	216559134	210702091 (97.30%)	203613233 (94.02%)
MH-121	1620288	200416094	1573810 (97.13%)	194619202	189422622 (97.33%)	183120211 (94.09%)
MH-123	2104382	260290430	2043434 (97.1%)	252687604	245894430 (97.31%)	237648945 (94.05%)
MH-124	2637154	324870369	2560274 (97.08%)	315313077	306826944 (97.31%)	296542715 (94.05%)
MH-127	2779124	342321386	2702366 (97.24%)	332783222	323991649 (97.36%)	313245337 (94.13%)
MH-131	2344626	288848517	2277282 (97.13%)	280483390	272975416 (97.32%)	263829857 (94.06%)
MH-134	2951790	360694695	2867910 (97.16%)	350360329	340928353 (97.31%)	329457054 (94.03%)
MH-138	2522146	308177179	2448858 (97.09%)	299151182	290938802 (97.25%)	280999218 (93.93%)
MH-141	1824110	222887301	1769494 (97.01%)	216163144	209910862 (97.11%)	202293253 (93.58%)
MH-145	1901846	232393369	1845682 (97.05%)	225474793	219321888 (97.27%)	211898627 (93.98%)
MH-148	2600792	316497908	2522008 (96.97%)	306835861	298214979 (97.19%)	287896223 (93.83%)
MH-149	2908768	353975746	2822992 (97.05%)	343451439	333992186 (97.25%)	322644675 (93.94%)
MH-150	3052728	371463140	2966248 (97.17%)	360853086	351142082 (97.31%)	339355505 (94.04%)
MH-151	3228604	392854316	3137942 (97.19%)	381728711	371441696 (97.31%)	358947124 (94.03%)
MH-155	1797478	218741498	1745114 (97.09%)	212316775	206603870 (97.31%)	199690532 (94.05%)
MH-156	3338944	406317184	3244892 (97.18%)	394778605	384244500 (97.33%)	371467088 (94.10%)
MH-157	2180718	267469468	2109952 (96.75%)	258717696	251073242 (97.05%)	242003969 (93.54%)
MH-158	1812086	222252672	1755008 (96.85%)	215191585	208975028 (97.11%)	201544900 (93.66%)
MH-15	2005910	248370546	1946070 (97.02%)	240885655	234062597 (97.17%)	225932820 (93.79%)
MH-160	1720044	210847620	1668296 (96.99%)	204443321	198568491 (97.13%)	191486769 (93.66%)
MH-161	2706440	331746435	2632368 (97.26%)	322549308	312998817 (97.04%)	301216655 (93.39%)
MH-162	2231948	273749244	2161354 (96.84%)	265013661	257293328 (97.09%)	248070609 (93.61%)
MH-163	2265974	280150874	2194598 (96.85%)	271249928	263498957 (97.14%)	254209067 (93.72%)
MH-164	2476406	306197734	2399514 (96.9%)	296600356	288004185 (97.10%)	277738121 (93.64%)
MH-165	2306080	285143256	2233878 (96.87%)	276131886	268272196 (97.15%)	258859002 (93.74%)
MH-166	2456414	303726298	2377750 (96.8%)	293912207	285433850 (97.12%)	275272682 (93.66%)
MH-169	2512992	309467174	2434090 (96.86%)	299655731	290930292 (97.09%)	280529328 (93.62%)
MH-16	2842494	350536153	2755038 (96.92%)	339660075	329898910 (97.13%)	318327345 (93.72%)
MH-172	2946038	362740317	2856916 (96.97%)	351665020	341677937 (97.16%)	329675564 (93.75%)
MH-173	2611248	321588350	2529126 (96.86%)	311386058	302392841 (97.11%)	291628927 (93.66%)
MH-174	2538820	310127386	2459444 (96.87%)	300346779	291679795 (97.11%)	281289755 (93.65%)
MH-175	2859044	349215910	2768416 (96.83%)	338048663	328121321 (97.06%)	316275077 (93.56%)
MH-176	2418724	295802680	2350980 (97.2%)	287420922	278788564 (97.00%)	268106735 (93.28%)
MH-180	2019274	246660975	1953956 (96.77%)	238615886	231638623 (97.08%)	223311166 (93.59%)
MH-181	2589810	315051244	2504200 (96.69%)	304546552	295413852 (97.00%)	284619572 (93.46%)
MH-182	1830666	222700856	1771366 (96.76%)	215427289	209106402 (97.07%)	201590507 (93.58%)
MH-184	2585400	314480228	2506990 (96.97%)	304854279	296117309 (97.13%)	285634395 (93.70%)
MH-185	2539252	308857328	2463914 (97.03%)	299604510	291049207 (97.14%)	280731032 (93.70%)
MH-186	1683834	204843692	1631782 (96.91%)	198448968	192727715 (97.12%)	185908016 (93.68%)
MH-187	2791884	339630548	2708964 (97.03%)	329451447	320135136 (97.17%)	308937226 (93.77%)
MH-188	2292142	281148818	2216894 (96.72%)	271841708	263554049 (96.95%)	253798291 (93.36%)
MH-189	1918628	235446248	1862180 (97.06%)	228446199	221778459 (97.08%)	213705172 (93.55%)
MH-18	2721352	335568564	2644868 (97.19%)	326040009	317009395 (97.23%)	306147718 (93.90%)
MH-196	1968086	241388154	1907070 (96.9%)	233839384	226857030 (97.01%)	218551052 (93.46%)
MH-197	1979264	242768546	1915740 (96.79%)	234907947	227886596 (97.01%)	219542182 (93.46%)
MH-198	1969588	241581562	1906772 (96.81%)	233807656	226787877 (97.00%)	218465228 (93.44%)
MH-200	2017916	249500442	1955652 (96.91%)	241729927	234592616 (97.05%)	226097748 (93.53%)
MH-203	1732270	214199250	1678842 (96.92%)	207534249	201343225 (97.02%)	193986995 (93.47%)
MH-205	2052712	252963734	1995132 (97.19%)	245779197	238671158 (97.11%)	230030753 (93.59%)
MH-208	2143480	265046664	2076470 (96.87%)	256677274	249099055 (97.05%)	240067398 (93.53%)
MH-20	2392264	295026318	2320388 (97%)	286081293	277946366 (97.16%)	268238556 (93.76%)
MH-210	2224802	273994071	2153014 (96.77%)	265070749	257166553 (97.02%)	247793044 (93.48%)
MH-212	2677716	329724630	2596636 (96.97%)	319645195	310346266 (97.09%)	299208111 (93.61%)
MH-213	2157648	265736642	2090466 (96.89%)	257386944	249813497 (97.06%)	240767473 (93.54%)
MH-215	2638828	322359092	2556628 (96.88%)	312224237	302958189 (97.03%)	291938831 (93.50%)
MH-216	2196256	268276500	2125764 (96.79%)	259594047	251718764 (96.97%)	242393080 (93.37%)
MH-217	2325798	283503513	2259862 (97.17%)	275365318	266891209 (96.92%)	256452082 (93.13%)
MH-223	2485710	303650085	2405972 (96.79%)	293823675	285004558 (97.00%)	274525976 (93.43%)
MH-224	2549444	310156796	2463212 (96.62%)	299574201	290326380 (96.91%)	279467845 (93.29%)
MH-229	2469230	300396102	2389922 (96.79%)	290661714	281926134 (96.99%)	271582730 (93.44%)
MH-22	2695042	329670479	2612090 (96.92%)	319439393	310229074 (97.12%)	299301240 (93.70%)
MH-231	2545896	309694268	2465898 (96.86%)	299874930	290932850 (97.02%)	280326326 (93.48%)
MH-241	2821280	343186178	2733826 (96.9%)	332455521	322611226 (97.04%)	310871095 (93.51%)
MH-243	2890994	351713266	2798022 (96.78%)	340303697	330156466 (97.02%)	318138866 (93.49%)
MH-245	3065316	372912898	2972206 (96.96%)	361484543	350954771 (97.09%)	338402878 (93.61%)
MH-246	2284996	280543776	2209446 (96.69%)	271194620	262828597 (96.92%)	253048458 (93.31%)
MH-24	3008444	367990392	2916568 (96.95%)	356653720	346297060 (97.10%)	334016112 (93.65%)
MH-250	2451526	300989456	2371310 (96.73%)	291066255	282287571 (96.98%)	271937953 (93.43%)
MH-254	2199854	268744756	2136900 (97.14%)	260958986	253103069 (96.99%)	243570678 (93.34%)
MH-255	2339342	287215402	2260916 (96.65%)	277511381	269039899 (96.95%)	259072827 (93.36%)
MH-258	2265198	278109546	2188728 (96.62%)	268649025	260485320 (96.96%)	250851037 (93.38%)
MH-259	2424630	300084396	2345340 (96.73%)	290188865	281551453 (97.02%)	271323262 (93.50%)
MH-260	2173420	269009134	2102104 (96.72%)	260108714	252294687 (97.00%)	243035109 (93.44%)
MH-263	2254262	279021268	2180818 (96.74%)	269854160	261919069 (97.06%)	252516995 (93.58%)
MH-264	2280420	282256566	2204566 (96.67%)	272791788	264604929 (97.00%)	254918847 (93.45%)
MH-265	2621918	323214251	2533934 (96.64%)	312286261	302811569 (96.97%)	291649877 (93.39%)
MH-266	2865460	353201742	2773170 (96.78%)	341737291	331592064 (97.03%)	319545178 (93.51%)
MH-268	2472404	304789854	2391318 (96.72%)	294712478	285926399 (97.02%)	275505570 (93.48%)
MH-26	2299022	280116566	2234808 (97.21%)	272192091	264040003 (97.01%)	253997137 (93.32%)
MH-271	2574786	314836313	2491088 (96.75%)	304516051	295423908 (97.01%)	284639894 (93.47%)
MH-272	1769026	216295147	1712060 (96.78%)	209265366	203003243 (97.01%)	195577897 (93.46%)
MH-273	2182218	266825203	2107570 (96.58%)	257631818	249404732 (96.81%)	239591927 (93.00%)
MH-275	1893486	231531011	1830412 (96.67%)	223757175	217004572 (96.98%)	209049272 (93.43%)
MH-276	2726226	331991142	2633030 (96.58%)	320552865	310573424 (96.89%)	298906834 (93.25%)
MH-277	2780364	338580722	2688992 (96.71%)	327366338	317363994 (96.94%)	305606703 (93.35%)
MH-278	2647862	322422510	2562736 (96.79%)	311973261	302607924 (97.00%)	291505772 (93.44%)
MH-27	1821506	222809833	1768006 (97.06%)	216203756	210108167 (97.18%)	202829667 (93.81%)
MH-281	3001024	365415432	2905204 (96.81%)	353650975	343004769 (96.99%)	330409299 (93.43%)
MH-282	1966054	239420688	1902826 (96.78%)	231661291	224677847 (96.99%)	216454061 (93.44%)
MH-283	2799322	340886790	2711918 (96.88%)	330154047	320426789 (97.05%)	308887924 (93.56%)
MH-285	1925460	236149300	1862108 (96.71%)	228311949	221490409 (97.01%)	213423029 (93.48%)
MH-286	2236464	274288184	2165304 (96.82%)	265484328	257705337 (97.07%)	248436193 (93.58%)
MH-287	1747644	214332112	1690942 (96.76%)	207318295	201227559 (97.06%)	193961489 (93.56%)
MH-288	2004652	246012302	1943888 (96.97%)	238477995	231471924 (97.06%)	222989993 (93.51%)
MH-289	2268598	278228400	2194726 (96.74%)	269089767	261145048 (97.05%)	251680178 (93.53%)
MH-291	1797370	222210878	1740272 (96.82%)	215087489	208892276 (97.12%)	201477701 (93.67%)
MH-293	2708352	334860406	2622522 (96.83%)	324153963	314593552 (97.05%)	303226319 (93.54%)
MH-294	2039480	251393436	1982006 (97.18%)	244216499	237207082 (97.13%)	228621459 (93.61%)
MH-295	2483274	307036152	2403668 (96.79%)	297108619	288429246 (97.08%)	278055505 (93.59%)
MH-297	1969966	242584043	1905754 (96.74%)	234603263	227792858 (97.10%)	219656035 (93.63%)
MH-299	2602936	320486604	2522110 (96.89%)	310452318	301538797 (97.13%)	290847191 (93.68%)
MH-300	2135254	262951389	2066028 (96.76%)	254354122	246917705 (97.08%)	238030728 (93.58%)
MH-302	2987476	364914584	2892586 (96.82%)	353227059	342832903 (97.06%)	330442836 (93.55%)
MH-304	2498142	305117901	2415872 (96.71%)	294986266	286126064 (97.00%)	275621742 (93.44%)
MH-305	1877766	229352581	1814608 (96.64%)	221578830	214601879 (96.85%)	206276337 (93.09%)
MH-309	2084984	254673104	2016860 (96.73%)	246282093	238997450 (97.04%)	230340716 (93.53%)
MH-30	2592022	315763102	2510586 (96.86%)	305757774	296768368 (97.06%)	286196104 (93.60%)
MH-310	2483434	302096060	2399698 (96.63%)	291823980	283004641 (96.98%)	272579400 (93.41%)
MH-311	2382452	289811168	2305210 (96.76%)	280335069	271990037 (97.02%)	262093519 (93.49%)
MH-314	2154492	262058112	2086304 (96.84%)	253688571	246242868 (97.07%)	237374478 (93.57%)
MH-315	2979200	362360878	2887450 (96.92%)	351103175	340888660 (97.09%)	328651907 (93.61%)
MH-318	2437798	296548756	2358724 (96.76%)	286846579	278413064 (97.06%)	268386364 (93.56%)
MH-31	1968462	239801502	1908128 (96.93%)	232389301	225680458 (97.11%)	217743560 (93.70%)
MH-320	3127590	380456748	3030636 (96.9%)	368562117	357897004 (97.11%)	345166067 (93.65%)
MH-321	2566790	314764488	2489746 (97%)	305131297	296735111 (97.25%)	286555614 (93.91%)
MH-323	2231626	273660510	2166698 (97.09%)	265554740	258364114 (97.29%)	249569360 (93.98%)
MH-324	2153882	264114492	2091846 (97.12%)	256359319	249413263 (97.29%)	240930060 (93.98%)
MH-325	2462468	301968454	2390276 (97.07%)	292939190	284911173 (97.26%)	275148019 (93.93%)
MH-326	2545004	312085658	2469298 (97.03%)	302622541	294368340 (97.27%)	284320556 (93.95%)
MH-327	2459194	303987844	2388080 (97.11%)	295024152	287105414 (97.32%)	277416873 (94.03%)
MH-328	2323776	287274318	2257348 (97.14%)	278882798	271315031 (97.29%)	262093944 (93.98%)
MH-330	2196828	271580814	2133048 (97.1%)	263530535	256544706 (97.35%)	248004911 (94.11%)
MH-332	2280380	281912534	2211842 (96.99%)	273256825	265827948 (97.28%)	256768371 (93.97%)
MH-333	2769544	341000864	2687484 (97.04%)	330686098	321671508 (97.27%)	310704622 (93.96%)
MH-334	3112480	383167334	3025156 (97.19%)	372191884	362324550 (97.35%)	350209115 (94.09%)
MH-335	2509002	308939925	2433144 (96.98%)	299424591	291313232 (97.29%)	281404392 (93.98%)
MH-336	2912156	355667654	2825514 (97.02%)	344899144	335542582 (97.29%)	324092238 (93.97%)
MH-339	2965522	362159141	2878408 (97.06%)	351308147	341663428 (97.25%)	329904595 (93.91%)
MH-340	1894796	231402972	1835914 (96.89%)	224085612	217621620 (97.12%)	209696445 (93.58%)
MH-344	2279164	278354432	2213104 (97.1%)	270127704	262792573 (97.28%)	253847033 (93.97%)
MH-355	2429072	295442270	2354404 (96.93%)	286195609	278186208 (97.20%)	268499597 (93.82%)
MH-356	2338956	284479372	2269684 (97.04%)	275890244	268294625 (97.25%)	259103152 (93.92%)
MH-357	2642266	321341060	2568590 (97.21%)	312193801	303816865 (97.32%)	293567426 (94.03%)
MH-3	2183544	268188208	2117852 (96.99%)	260045779	252604065 (97.14%)	243748753 (93.73%)
MH-47	3057558	372451996	2964480 (96.96%)	361018173	350729843 (97.15%)	338481646 (93.76%)
MH-48	2936232	357669754	2849874 (97.06%)	347056864	337201343 (97.16%)	325433306 (93.77%)
MH-50	2306870	281030410	2237000 (96.97%)	272442581	264627549 (97.13%)	255393855 (93.74%)
MH-53	3213894	391521024	3124532 (97.22%)	380531611	370026945 (97.24%)	357420655 (93.93%)
MH-54	1601734	196455888	1558542 (97.3%)	191097372	185696175 (97.17%)	179112624 (93.73%)
MH-56	1691032	207729684	1644486 (97.25%)	201959419	196464673 (97.28%)	189810022 (93.98%)
MH-57	2096498	256787910	2042566 (97.43%)	250095208	242978537 (97.15%)	234153021 (93.63%)
MH-58	1641478	201646230	1593140 (97.06%)	195657573	190146706 (97.18%)	183542446 (93.81%)
MH-61	1964784	241360024	1907698 (97.09%)	234290978	227756685 (97.21%)	219888521 (93.85%)
MH-64	1621790	200838420	1575832 (97.17%)	195095815	189800166 (97.29%)	183391844 (94.00%)
MH-65	1833128	227017102	1779888 (97.1%)	220368110	214205940 (97.20%)	206790708 (93.84%)
MH-69	1812132	224418042	1760536 (97.15%)	217974449	212035269 (97.28%)	204860520 (93.98%)
MH-75	1994826	247044954	1936544 (97.08%)	239766151	233069434 (97.21%)	225016591 (93.85%)
MH-76	2356780	290692122	2288078 (97.08%)	282147120	274243335 (97.20%)	264758437 (93.84%)
MH-78	2476228	305404578	2405544 (97.15%)	296617648	288447807 (97.25%)	278574295 (93.92%)
MH-7	2400766	294865650	2328078 (96.97%)	285857294	277629259 (97.12%)	267870116 (93.71%)
MH-81	2124648	260731662	2068520 (97.36%)	253761221	246540543 (97.15%)	237567891 (93.62%)
MH-82	2525494	308980879	2452696 (97.12%)	300005191	291646189 (97.21%)	281580390 (93.86%)
MH-83	2533416	309939062	2460160 (97.11%)	300907265	292360889 (97.16%)	282115844 (93.76%)
MH-8	1657812	204602734	1610020 (97.12%)	198635381	193040843 (97.18%)	186278526 (93.78%)
MH-90	1661838	203310173	1611268 (96.96%)	197076731	191204565 (97.02%)	184092599 (93.41%)
MH-91	1675158	204908983	1627290 (97.14%)	199000390	193469300 (97.22%)	186780383 (93.86%)
MH-92	2007438	244593726	1946500 (96.96%)	237107510	230327188 (97.14%)	222237366 (93.73%)
MH-94	2548324	310497582	2472948 (97.04%)	301239681	292738790 (97.18%)	282563222 (93.80%)
MH-96	2066916	251829176	2007556 (97.13%)	244537398	237779651 (97.24%)	229619741 (93.90%)
MH-97	2329570	283826848	2263584 (97.17%)	275720400	268133653 (97.25%)	258940045 (93.91%)
MH-99	2250342	274190144	2184808 (97.09%)	266138806	258788769 (97.24%)	249952038 (93.92%)
MH-9	2367888	292363044	2304780 (97.33%)	284465297	276273164 (97.12%)	266191524 (93.58%)
Total	778329810	95193528433	761208728 (97.80%)	92998810663	90928385538 (97.77%)	88324004231 (94.97%)

## Sheet: Table S2
Supplementary Table S2. Details of markers localised in the integrated pear consensus MH-YM-BD map.
Chr	Marker	Anchored position in ‘Dangshansuli' v1.1 genome	Detail of original positions / mapID-LG:map position	original Physical positions / Scaffold:position
chr1	YM-marker04968	12426	YM-1:83.361000	NW_008989191.1:12426
chr1	YM-marker04969	76329	YM-1:72.832000	NW_008989191.1:76329
chr1	YM-marker03059	331090	YM-1:82.274000	NW_008988304.1:312192
chr1	YM-marker03058	379697	YM-1:79.888000	NW_008988304.1:263585
chr1	YM-marker04481	794036	YM-1:77.508000	NW_008988747.1:150655
chr1	YM-marker04482	860415	YM-1:74.588000	NW_008988747.1:217034
chr1	MH-marker04397	869711	MH-1:1.871000	NW_008988585.1:299714
chr1	MH-marker04396	869949	MH-1:7.145000	NW_008988585.1:299476
chr1	YM-marker04137	876034	YM-1:81.789000	NW_008988585.1:293391
chr1	YM-marker04136	902929	YM-1:77.429000	NW_008988585.1:266496
chr1	YM-marker04135	983547	YM-1:73.648000	NW_008988585.1:185878
chr1	MH-marker04394	1006259	MH-1:11.848000	NW_008988585.1:163166
chr1	YM-marker04134	1073051	YM-1:72.584000	NW_008988585.1:96374
chr1	YM-marker00624	1228741	YM-1:71.997000	NW_008988059.1:59217
chr1	MH-marker00716	1292596	MH-1:0.000000	NW_008988059.1:123072
chr1	YM-marker00627	1439826	YM-1:71.803000	NW_008988059.1:270302
chr1	MH-marker00721	1674360	MH-1:5.976000	NW_008988059.1:504836
chr1	YM-marker00631	1697128	YM-1:80.699000	NW_008988059.1:527604
chr1	YM-marker00636	1974751	YM-1:83.914000	NW_008988059.1:805227
chr1	MH-marker00729	2164505	MH-1:3.025000	NW_008988059.1:994981
chr1	YM-marker00640	2597447	YM-1:70.345000	NW_008988059.1:1427923
chr1	YM-marker03255	3125824	YM-1:80.199000	NW_008988346.1:13536
chr1	MH-marker03486	3135848	MH-1:4.143000	NW_008988346.1:3512
chr1	YM-marker03254	3135848	YM-1:79.380000	NW_008988346.1:3512
chr1	MH-marker03485	3135869	MH-1:9.325000	NW_008988346.1:3491
chr1	YM-marker04251	3219367	YM-1:74.591000	NW_008988633.1:195068
chr1	MH-marker04504	3321437	MH-1:11.116000	NW_008988633.1:92998
chr1	YM-marker04250	3321437	YM-1:69.921000	NW_008988633.1:92998
chr1	YM-marker04249	3334418	YM-1:78.207000	NW_008988633.1:80017
chr1	YM-marker04248	3356290	YM-1:69.354000	NW_008988633.1:58145
chr1	YM-marker02969	3580375	YM-1:69.724000	NW_008988286.1:165841
chr1	MH-marker03196	3756761	MH-1:4.906000	NW_008988286.1:342227
chr1	YM-marker02970	3804250	YM-1:73.853000	NW_008988286.1:389716
chr1	MH-marker03198	3842657	MH-1:5.805000	NW_008988286.1:428123
chr1	YM-marker02971	3911492	YM-1:68.578000	NW_008988286.1:496958
chr1	Pyb12_280	3977427	BD-12:117.900000	NW_008988134.1:8959
chr1	Pyb12_283	4046454	BD-12:118.000000	NW_008988134.1:77986
chr1	Pyb12_281	4088637	BD-12:117.900000	NW_008988134.1:120169
chr1	Pyb12_286	4115419	BD-12:119.000000	NW_008988134.1:146951
chr1	Pyb12_291	4202784	BD-12:122.100000	NW_008988134.1:234316
chr1	Pyb12_292	4202830	BD-12:122.100000	NW_008988134.1:234362
chr1	Pyd12_043	4208479	BD-12:96.300000	NW_008988134.1:240011
chr1	Pyb12_288	4255667	BD-12:120.200000	NW_008988134.1:287199
chr1	YM-marker01762	4347457	YM-1:79.068000	NW_008988134.1:378989
chr1	MH-marker01909	4426224	MH-1:10.108000	NW_008988134.1:457756
chr1	YM-marker01763	4434815	YM-1:75.711000	NW_008988134.1:466347
chr1	MH-marker01911	4530891	MH-1:7.712000	NW_008988134.1:562423
chr1	YM-marker01766	4560246	YM-1:71.640000	NW_008988134.1:591778
chr1	MH-marker01914	4580908	MH-1:8.495000	NW_008988134.1:612440
chr1	YM-marker01769	4746692	YM-1:68.466000	NW_008988134.1:778224
chr1	MH-marker01923	4837167	MH-1:9.596000	NW_008988134.1:868699
chr1	YM-marker01771	4837238	YM-1:78.056000	NW_008988134.1:868770
chr1	MH-marker04431	4938271	MH-1:6.505000	NW_008988605.1:29289
chr1	YM-marker04179	4950517	YM-1:69.861000	NW_008988605.1:41535
chr1	MH-marker04432	4971175	MH-1:8.900000	NW_008988605.1:62193
chr1	YM-marker04180	5037546	YM-1:65.522000	NW_008988605.1:128564
chr1	MH-marker00587	5275890	MH-1:15.682000	NW_008988054.1:74275
chr1	YM-marker00497	5321408	YM-1:59.503000	NW_008988054.1:119793
chr1	MH-marker00589	5401412	MH-1:17.074000	NW_008988054.1:199797
chr1	YM-marker00502	5543796	YM-1:60.680000	NW_008988054.1:342181
chr1	MH-marker00592	5738726	MH-1:16.640000	NW_008988054.1:537111
chr1	YM-marker00508	6285794	YM-1:56.659000	NW_008988054.1:1084179
chr1	MH-marker00597	6366107	MH-1:13.295000	NW_008988054.1:1164492
chr1	YM-marker00513	6449458	YM-1:54.412000	NW_008988054.1:1247843
chr1	MH-marker00602	6544894	MH-1:13.950000	NW_008988054.1:1343279
chr1	MH-marker00606	6608846	MH-1:14.798000	NW_008988054.1:1407231
chr1	YM-marker00519	6770475	YM-1:65.215000	NW_008988054.1:1568860
chr1	YM-marker03878	6826106	YM-1:64.132000	NW_008988498.1:24414
chr1	YM-marker03879	6867249	YM-1:63.847000	NW_008988498.1:65557
chr1	YM-marker03881	6927701	YM-1:66.501000	NW_008988498.1:126009
chr1	MH-marker04142	6962720	MH-1:17.874000	NW_008988498.1:161028
chr1	YM-marker03883	7070544	YM-1:64.916000	NW_008988498.1:268852
chr1	MH-marker04146	7131464	MH-1:18.606000	NW_008988498.1:329772
chr1	YM-marker03885	7159667	YM-1:64.998000	NW_008988498.1:357975
chr1	MH-marker04858	7234103	MH-1:19.236000	NW_008988838.1:121760
chr1	YM-marker04620	7236109	YM-1:63.239000	NW_008988838.1:119754
chr1	MH-marker04856	7276874	MH-1:20.004000	NW_008988838.1:78989
chr1	YM-marker04619	7284559	YM-1:62.260000	NW_008988838.1:71304
chr1	MH-marker04855	7296356	MH-1:19.516000	NW_008988838.1:59507
chr1	YM-marker04618	7305538	YM-1:63.606000	NW_008988838.1:50325
chr1	YM-marker04617	7335200	YM-1:58.144000	NW_008988838.1:20663
chr1	MH-marker03543	7385335	MH-1:23.928000	NW_008988357.1:29373
chr1	YM-marker03297	7385547	YM-1:52.374000	NW_008988357.1:29585
chr1	YM-marker03298	7466682	YM-1:51.587000	NW_008988357.1:110720
chr1	MH-marker03545	7506554	MH-1:22.804000	NW_008988357.1:150592
chr1	MH-marker03546	7574193	MH-1:23.354000	NW_008988357.1:218231
chr1	YM-marker03300	7593086	YM-1:61.163000	NW_008988357.1:237124
chr1	YM-marker03301	7671515	YM-1:60.610000	NW_008988357.1:315553
chr1	YM-marker03302	7819035	YM-1:54.647000	NW_008988357.1:463073
chr1	MH-marker03549	7819745	MH-1:21.058000	NW_008988357.1:463783
chr1	YM-marker02417	8246249	YM-1:69.820000	NW_008988202.1:320135
chr1	YM-marker02416	8259560	YM-1:41.561000	NW_008988202.1:306824
chr1	YM-marker02415	8430259	YM-1:68.995000	NW_008988202.1:136125
chr1	MH-marker02629	8448393	MH-1:22.251000	NW_008988202.1:117991
chr1	YM-marker02414	8448393	YM-1:71.054000	NW_008988202.1:117991
chr1	MH-marker02628	8484209	MH-1:25.136000	NW_008988202.1:82175
chr1	YM-marker02412	8563910	YM-1:43.553000	NW_008988202.1:2474
chr1	YM-marker04202	8788405	YM-1:67.069000	NW_008988614.1:62776
chr1	MH-marker04458	8789925	MH-1:27.779000	NW_008988614.1:61256
chr1	MH-marker04457	8799146	MH-1:28.026000	NW_008988614.1:52035
chr1	YM-marker04201	8799146	YM-1:53.526000	NW_008988614.1:52035
chr1	YM-marker04200	8819908	YM-1:37.595000	NW_008988614.1:31273
chr1	YM-marker04199	8830379	YM-1:38.042000	NW_008988614.1:20802
chr1	MH-marker04456	8831627	MH-1:24.935000	NW_008988614.1:19554
chr1	MH-marker04455	8841477	MH-1:29.015000	NW_008988614.1:9704
chr1	YM-marker04198	8841627	YM-1:36.605000	NW_008988614.1:9554
chr1	MH-marker04454	8841841	MH-1:26.704000	NW_008988614.1:9340
chr1	YM-marker03667	8973742	YM-10:63.171000	NW_008988438.1:122462
chr1	YM-marker03668	9012785	YM-10:60.478000	NW_008988438.1:161505
chr1	YM-marker03669	9028376	YM-10:59.799000	NW_008988438.1:177096
chr1	MH-marker03927	9147221	MH-1:28.645000	NW_008988438.1:295941
chr1	MH-marker03928	9162787	MH-1:30.214000	NW_008988438.1:311507
chr1	MH-marker03929	9185928	MH-1:25.816000	NW_008988438.1:334648
chr1	MH-marker03930	9231917	MH-1:30.975000	NW_008988438.1:380637
chr1	Pyb14_177	9257875	BD-14:74.200000	NW_008988438.1:406595
chr1	YM-marker03055	9338622	YM-1:52.645000	NW_008988302.1:466138
chr1	MH-marker03278	9387832	MH-1:30.714000	NW_008988302.1:416928
chr1	MH-marker03277	9387938	MH-1:33.120000	NW_008988302.1:416822
chr1	MH-marker03276	9430630	MH-1:33.791000	NW_008988302.1:374130
chr1	YM-marker03053	9433573	YM-1:64.395000	NW_008988302.1:371187
chr1	MH-marker03274	9437314	MH-1:31.376000	NW_008988302.1:367446
chr1	MH-marker03273	9462364	MH-1:29.637000	NW_008988302.1:342396
chr1	MH-marker03272	9462652	MH-1:34.532000	NW_008988302.1:342108
chr1	YM-marker03050	9579956	YM-1:40.453000	NW_008988302.1:224804
chr1	MH-marker03271	9602189	MH-1:32.236000	NW_008988302.1:202571
chr1	YM-marker03047	9697163	YM-1:39.076000	NW_008988302.1:107597
chr1	MH-marker03268	9716961	MH-1:32.800000	NW_008988302.1:87799
chr1	YM-marker03046	9717103	YM-1:51.562000	NW_008988302.1:87657
chr1	YM-marker04603	9861696	YM-1:73.115000	NW_008988830.1:133719
chr1	YM-marker04602	9907398	YM-1:49.833000	NW_008988830.1:88017
chr1	YM-marker03802	10080003	YM-1:48.569000	NW_008988481.1:84489
chr1	MH-marker04056	10123116	MH-1:33.267000	NW_008988481.1:127602
chr1	MH-marker04057	10162778	MH-1:32.055000	NW_008988481.1:167264
chr1	MH-marker04058	10163088	MH-1:34.858000	NW_008988481.1:167574
chr1	YM-marker03803	10163088	YM-1:63.517000	NW_008988481.1:167574
chr1	YM-marker03804	10187140	YM-1:57.079000	NW_008988481.1:191626
chr1	MH-marker04059	10266991	MH-1:34.235000	NW_008988481.1:271477
chr1	YM-marker03805	10291889	YM-1:62.328000	NW_008988481.1:296375
chr1	MH-marker04060	10297267	MH-1:35.365000	NW_008988481.1:301753
chr1	MH-marker04061	10334031	MH-1:35.759000	NW_008988481.1:338517
chr1	YM-marker03806	10334031	YM-1:61.853000	NW_008988481.1:338517
chr1	MH-marker03468	10557114	MH-1:37.412000	NW_008988341.1:322417
chr1	MH-marker03467	10557117	MH-1:36.370000	NW_008988341.1:322414
chr1	YM-marker03239	10595225	YM-1:47.299000	NW_008988341.1:284306
chr1	MH-marker03465	10660543	MH-1:38.199000	NW_008988341.1:218988
chr1	YM-marker03237	10660561	YM-1:60.845000	NW_008988341.1:218970
chr1	MH-marker03464	10660674	MH-1:38.040000	NW_008988341.1:218857
chr1	MH-marker03462	10710505	MH-1:36.819000	NW_008988341.1:169026
chr1	YM-marker03236	10714969	YM-1:46.338000	NW_008988341.1:164562
chr1	MH-marker03460	10737806	MH-1:38.767000	NW_008988341.1:141725
chr1	MH-marker03459	10745372	MH-1:39.077000	NW_008988341.1:134159
chr1	MH-marker03458	10827927	MH-1:39.852000	NW_008988341.1:51604
chr1	YM-marker03234	10828228	YM-1:60.173000	NW_008988341.1:51303
chr1	YM-marker03233	10847546	YM-1:44.183000	NW_008988341.1:31985
chr1	MH-marker02495	10889376	MH-1:40.340000	NW_008988190.1:9746
chr1	MH-marker02496	10889656	MH-1:41.033000	NW_008988190.1:10026
chr1	YM-marker02293	10915069	YM-1:32.631000	NW_008988190.1:35439
chr1	MH-marker02499	11055793	MH-1:43.884000	NW_008988190.1:176163
chr1	YM-marker02294	11055793	YM-1:55.347000	NW_008988190.1:176163
chr1	MH-marker02500	11062752	MH-1:41.828000	NW_008988190.1:183122
chr1	MH-marker02506	11247388	MH-1:42.701000	NW_008988190.1:367758
chr1	YM-marker02297	11297801	YM-1:31.170000	NW_008988190.1:418171
chr1	MH-marker02508	11366600	MH-1:46.874000	NW_008988190.1:486970
chr1	YM-marker02300	11474756	YM-1:42.323000	NW_008988190.1:595126
chr1	MH-marker02512	11484613	MH-1:42.703000	NW_008988190.1:604983
chr1	YM-marker02302	11496012	YM-1:39.979000	NW_008988190.1:616382
chr1	MH-marker02514	11519195	MH-1:44.780000	NW_008988190.1:639565
chr1	YM-marker04165	11662087	YM-1:38.985000	NW_008988600.1:280621
chr1	YM-marker04164	11738226	YM-1:53.156000	NW_008988600.1:204482
chr1	YM-marker04163	11749474	YM-1:54.273000	NW_008988600.1:193234
chr1	MH-marker04420	11756153	MH-1:45.443000	NW_008988600.1:186555
chr1	MH-marker04419	11756225	MH-1:46.192000	NW_008988600.1:186483
chr1	MH-marker04418	11770191	MH-1:44.257000	NW_008988600.1:172517
chr1	YM-marker04233	12042799	YM-1:43.427000	NW_008988627.1:177684
chr1	YM-marker04232	12113468	YM-1:34.573000	NW_008988627.1:107015
chr1	YM-marker04374	12237152	YM-1:42.547000	NW_008988689.1:231662
chr1	YM-marker04373	12254689	YM-1:41.176000	NW_008988689.1:214125
chr1	MH-marker04617	12293509	MH-1:49.773000	NW_008988689.1:175305
chr1	YM-marker04372	12293875	YM-1:50.075000	NW_008988689.1:174939
chr1	MH-marker04616	12335532	MH-1:48.300000	NW_008988689.1:133282
chr1	YM-marker04370	12335617	YM-1:40.860000	NW_008988689.1:133197
chr1	YM-marker04369	12347701	YM-1:37.638000	NW_008988689.1:121113
chr1	YM-marker04704	12475802	YM-1:46.397000	NW_008988912.1:159760
chr1	YM-marker04703	12509542	YM-1:37.209000	NW_008988912.1:126020
chr1	YM-marker04702	12553696	YM-1:35.627000	NW_008988912.1:81866
chr1	MH-marker04812	12678363	MH-1:53.640000	NW_008988814.1:42702
chr1	MH-marker04813	12678370	MH-1:46.923000	NW_008988814.1:42709
chr1	YM-marker04571	12678370	YM-1:36.887000	NW_008988814.1:42709
chr1	MH-marker04815	12713596	MH-1:55.040000	NW_008988814.1:77935
chr1	YM-marker04572	12713631	YM-1:38.019000	NW_008988814.1:77970
chr1	YM-marker04573	12730356	YM-1:32.027000	NW_008988814.1:94695
chr1	MH-marker04816	12730394	MH-1:47.821000	NW_008988814.1:94733
chr1	YM-marker04574	12756917	YM-1:28.337000	NW_008988814.1:121256
chr1	YM-marker05071	12864210	YM-1:36.301000	NW_008989322.1:50878
chr1	YM-marker05070	12893120	YM-1:28.994000	NW_008989322.1:21968
chr1	YM-marker05069	12905147	YM-1:36.804000	NW_008989322.1:9941
chr1	MH-marker03607	13098455	MH-1:59.380000	NW_008988368.1:183268
chr1	YM-marker03348	13098455	YM-1:28.485000	NW_008988368.1:183268
chr1	YM-marker03349	13115158	YM-1:18.974000	NW_008988368.1:199971
chr1	MH-marker03609	13199164	MH-1:59.058000	NW_008988368.1:283977
chr1	MH-marker03611	13199218	MH-1:69.827000	NW_008988368.1:284031
chr1	YM-marker03351	13214949	YM-1:27.344000	NW_008988368.1:299762
chr1	MH-marker03612	13231155	MH-1:73.575000	NW_008988368.1:315968
chr1	YM-marker03353	13258494	YM-1:23.342000	NW_008988368.1:343307
chr1	MH-marker03615	13375534	MH-1:60.130000	NW_008988368.1:460347
chr1	YM-marker03355	13375534	YM-1:27.986000	NW_008988368.1:460347
chr1	Pyb08_187	13523472	BD-8:57.000000	NW_008988334.1:376634
chr1	YM-marker03206	13751434	YM-1:34.700000	NW_008988334.1:148672
chr1	YM-marker03205	13786476	YM-1:50.329000	NW_008988334.1:113630
chr1	YM-marker03204	13847929	YM-1:27.456000	NW_008988334.1:52177
chr1	MH-marker02275	14253912	MH-1:61.598000	NW_008988167.1:353707
chr1	MH-marker02276	14265283	MH-1:53.436000	NW_008988167.1:365078
chr1	YM-marker02109	14266896	YM-1:24.262000	NW_008988167.1:366691
chr1	MH-marker02278	14299117	MH-1:54.296000	NW_008988167.1:398912
chr1	YM-marker02110	14299150	YM-1:26.995000	NW_008988167.1:398945
chr1	MH-marker02279	14332773	MH-1:54.788000	NW_008988167.1:432568
chr1	YM-marker02112	14374385	YM-1:22.741000	NW_008988167.1:474180
chr1	YM-marker02113	14386903	YM-1:30.842000	NW_008988167.1:486698
chr1	MH-marker02281	14436296	MH-1:62.891000	NW_008988167.1:536091
chr1	YM-marker02115	14436573	YM-1:25.753000	NW_008988167.1:536368
chr1	YM-marker02605	14855300	YM-1:26.229000	NW_008988224.1:532453
chr1	YM-marker02603	14922468	YM-1:20.453000	NW_008988224.1:465285
chr1	YM-marker02602	15045547	YM-1:36.581000	NW_008988224.1:342206
chr1	MH-marker04618	15440754	MH-1:67.229000	NW_008988690.1:52902
chr1	MH-marker04619	15440798	MH-1:57.378000	NW_008988690.1:52946
chr1	YM-marker04375	15440955	YM-1:19.319000	NW_008988690.1:53103
chr1	YM-marker04376	15457627	YM-1:25.789000	NW_008988690.1:69775
chr1	MH-marker04620	15471370	MH-1:56.509000	NW_008988690.1:83518
chr1	YM-marker04377	15471370	YM-1:23.942000	NW_008988690.1:83518
chr1	MH-marker04621	15471413	MH-1:64.223000	NW_008988690.1:83561
chr1	YM-marker04379	15501559	YM-1:20.081000	NW_008988690.1:113707
chr1	YM-marker04347	15714357	YM-1:14.335000	NW_008988671.1:180143
chr1	YM-marker04346	15850941	YM-1:12.060000	NW_008988671.1:43559
chr1	YM-marker04345	15873965	YM-1:6.966000	NW_008988671.1:20535
chr1	YM-marker03313	16012689	YM-1:13.047000	NW_008988361.1:118090
chr1	MH-marker03558	16064986	MH-1:65.278000	NW_008988361.1:170387
chr1	YM-marker03314	16064986	YM-1:11.732000	NW_008988361.1:170387
chr1	MH-marker03559	16100336	MH-1:66.425000	NW_008988361.1:205737
chr1	YM-marker03315	16100336	YM-1:22.424000	NW_008988361.1:205737
chr1	YM-marker04554	16494158	YM-1:10.467000	NW_008988789.1:118070
chr1	YM-marker04555	16510090	YM-1:10.386000	NW_008988789.1:134002
chr1	YM-marker04556	16580511	YM-1:0.000000	NW_008988789.1:204423
chr1	YM-marker01943	16775922	YM-1:17.548000	NW_008988148.1:701604
chr1	YM-marker01942	16801026	YM-1:10.068000	NW_008988148.1:676500
chr1	MH-marker02128	16801431	MH-1:67.661000	NW_008988148.1:676095
chr1	MH-marker02127	16875345	MH-1:68.541000	NW_008988148.1:602181
chr1	YM-marker01941	16875382	YM-1:9.690000	NW_008988148.1:602144
chr1	MH-marker02126	16909846	MH-1:70.663000	NW_008988148.1:567680
chr1	MH-marker04550	17559243	MH-1:80.085000	NW_008988652.1:185484
chr1	MH-marker04549	17559255	MH-1:83.014000	NW_008988652.1:185472
chr2	Pyb02_446	65525	BD-2:131.700000	NW_008988146.1:843275
chr2	MH-marker02108	80100	MH-2:79.150000	NW_008988146.1:828700
chr2	YM-marker01926	80100	YM-2:81.217000	NW_008988146.1:828700
chr2	Pyb02_403	107313	BD-2:130.400000	NW_008988146.1:801487
chr2	Pyb02_420	127019	BD-2:131.300000	NW_008988146.1:781781
chr2	Pyb02_419	170064	BD-2:131.300000	NW_008988146.1:738736
chr2	Pyb02_413	189317	BD-2:131.000000	NW_008988146.1:719483
chr2	Pyb02_433	232918	BD-2:131.400000	NW_008988146.1:675882
chr2	Pyb02_388	258187	BD-2:130.200000	NW_008988146.1:650613
chr2	Pyb02_387	269759	BD-2:130.200000	NW_008988146.1:639041
chr2	Pyb02_374	269769	BD-2:129.100000	NW_008988146.1:639031
chr2	Pyb02_445	296063	BD-2:131.700000	NW_008988146.1:612737
chr2	Pyb02_434	340376	BD-2:131.400000	NW_008988146.1:568424
chr2	Pyb02_444	355528	BD-2:131.700000	NW_008988146.1:553272
chr2	YM-marker01920	363998	YM-2:88.369000	NW_008988146.1:544802
chr2	MH-marker02100	386154	MH-2:93.338000	NW_008988146.1:522646
chr2	Pyb02_390	423714	BD-2:130.200000	NW_008988146.1:485086
chr2	Pyb02_417	582809	BD-2:131.300000	NW_008988146.1:325991
chr2	YM-marker01915	583328	YM-2:88.163000	NW_008988146.1:325472
chr2	Pyb02_429	583477	BD-2:131.300000	NW_008988146.1:325323
chr2	Pyb02_423	599777	BD-2:131.300000	NW_008988146.1:309023
chr2	MH-marker02092	605774	MH-2:101.794000	NW_008988146.1:303026
chr2	YM-marker01910	695019	YM-2:89.916000	NW_008988146.1:213781
chr2	Pyb02_402	723765	BD-2:130.300000	NW_008988146.1:185035
chr2	MH-marker02084	761388	MH-2:96.291000	NW_008988146.1:147412
chr2	Pyb02_407	799861	BD-2:130.700000	NW_008988146.1:108939
chr2	Pyb02_439	828077	BD-2:131.400000	NW_008988146.1:80723
chr2	Pyb02_379	837412	BD-2:129.600000	NW_008988146.1:71388
chr2	MH-marker02077	891325	MH-2:85.222000	NW_008988146.1:17475
chr2	YM-marker01905	891325	YM-2:86.349000	NW_008988146.1:17475
chr2	Pyb02_426	932632	BD-2:131.300000	NW_008989100.1:23733
chr2	Pyb02_427	948402	BD-2:131.300000	NW_008989100.1:39503
chr2	Pyb02_392	1049806	BD-2:130.300000	NW_008988171.1:19893
chr2	MH-marker02300	1140604	MH-2:65.508000	NW_008988171.1:110691
chr2	YM-marker02131	1161614	YM-2:95.567000	NW_008988171.1:131701
chr2	Pyb02_447	1199839	BD-2:131.800000	NW_008988171.1:169926
chr2	Pyb02_404	1212561	BD-2:130.400000	NW_008988171.1:182648
chr2	MH-marker02304	1227787	MH-2:81.010000	NW_008988171.1:197874
chr2	YM-marker02134	1227787	YM-2:85.389000	NW_008988171.1:197874
chr2	Pyb02_393	1235578	BD-2:130.300000	NW_008988171.1:205665
chr2	Pyb02_395	1245375	BD-2:130.300000	NW_008988171.1:215462
chr2	Pyb02_428	1290222	BD-2:131.300000	NW_008988171.1:260309
chr2	Pyb02_384	1354341	BD-2:129.900000	NW_008988171.1:324428
chr2	Pyb02_462	1375818	BD-2:132.800000	NW_008988171.1:345905
chr2	YM-marker02138	1448900	YM-2:84.515000	NW_008988171.1:418987
chr2	MH-marker02309	1460019	MH-2:90.721000	NW_008988171.1:430106
chr2	YM-marker02141	1612154	YM-2:92.748000	NW_008988171.1:582241
chr2	Pyb02_391	1621928	BD-2:130.300000	NW_008988171.1:592015
chr2	MH-marker02313	1656746	MH-2:84.835000	NW_008988171.1:626833
chr2	Pyb02_414	1713779	BD-2:131.100000	NW_008988171.1:683866
chr2	Pyb02_451	1715981	BD-2:131.900000	NW_008988171.1:686068
chr2	Pyb02_431	1739175	BD-2:131.400000	NW_008988171.1:709262
chr2	Pyb02_452	1775631	BD-2:132.000000	NW_008988171.1:745718
chr2	MH-marker02318	1796925	MH-2:98.737000	NW_008988171.1:767012
chr2	YM-marker02145	1816999	YM-2:91.781000	NW_008988171.1:787086
chr2	Pyb02_397	1865316	BD-2:130.300000	NW_008988658.1:14270
chr2	YM-marker02664	2280750	YM-2:82.507000	NW_008988236.1:164249
chr2	MH-marker02874	2292911	MH-2:76.009000	NW_008988236.1:176410
chr2	YM-marker02665	2300142	YM-2:69.223000	NW_008988236.1:183641
chr2	Pyb02_456	2312422	BD-2:132.200000	NW_008988236.1:195921
chr2	MH-marker02877	2358669	MH-2:88.768000	NW_008988236.1:242168
chr2	YM-marker02668	2457000	YM-2:83.388000	NW_008988236.1:340499
chr2	MH-marker02881	2512688	MH-2:74.941000	NW_008988236.1:396187
chr2	MH-marker02886	2619330	MH-2:72.610000	NW_008988236.1:502829
chr2	YM-marker02671	2640951	YM-2:81.619000	NW_008988236.1:524450
chr2	Pybd02_025	2645874	BD-2:126.600000	NW_008988236.1:529373
chr2	YM-marker02673	2738523	YM-2:80.878000	NW_008988236.1:622022
chr2	MH-marker02890	2738660	MH-2:81.764000	NW_008988236.1:622159
chr2	MH-marker04069	2752935	MH-2:85.838000	NW_008988483.1:3354
chr2	YM-marker03812	2752935	YM-2:80.287000	NW_008988483.1:3354
chr2	Pyb02_454	2755229	BD-2:132.200000	NW_008988483.1:5648
chr2	Pyb02_440	2767772	BD-2:131.500000	NW_008988483.1:18191
chr2	Pyb02_449	2800099	BD-2:131.800000	NW_008988483.1:50518
chr2	Pyb02_382	2832463	BD-2:129.800000	NW_008988483.1:82882
chr2	Pyd02_047	2840927	BD-2:141.300000	NW_008988483.1:91346
chr2	MH-marker04070	2862228	MH-2:86.214000	NW_008988483.1:112647
chr2	Pybd02_026	2877378	BD-2:129.500000	NW_008988483.1:127797
chr2	YM-marker03813	2949446	YM-2:73.724000	NW_008988483.1:199865
chr2	MH-marker04073	2985059	MH-2:73.823000	NW_008988483.1:235478
chr2	YM-marker03815	3052247	YM-2:78.994000	NW_008988483.1:302666
chr2	MH-marker04076	3052652	MH-2:90.768000	NW_008988483.1:303071
chr2	YM-marker03816	3064551	YM-2:78.329000	NW_008988483.1:314970
chr2	MH-marker04078	3103362	MH-2:77.089000	NW_008988483.1:353781
chr2	Pyb02_464	3114616	BD-2:133.100000	NW_008988483.1:365035
chr2	YM-marker03818	3117272	YM-2:72.533000	NW_008988483.1:367691
chr2	Pyb02_381	3120635	BD-2:129.700000	NW_008988483.1:371054
chr2	Pybd02_022	3312025	BD-2:111.300000	NW_008988740.1:180586
chr2	Pyb04_012	3488667	BD-4:3.400000	NW_008988125.1:133588
chr2	MH-marker01757	3565874	MH-2:79.520000	NW_008988125.1:210795
chr2	YM-marker01634	3565874	YM-2:77.172000	NW_008988125.1:210795
chr2	Pyb02_473	3625134	BD-2:134.200000	NW_008988125.1:270055
chr2	Pyb02_476	3726415	BD-2:134.300000	NW_008988125.1:371336
chr2	MH-marker01759	3731842	MH-2:78.787000	NW_008988125.1:376763
chr2	YM-marker01635	3731842	YM-2:73.386000	NW_008988125.1:376763
chr2	Pyd02_049	3732070	BD-2:141.700000	NW_008988125.1:376991
chr2	Pyb02_472	3793909	BD-2:133.900000	NW_008988125.1:438830
chr2	MH-marker01762	3843263	MH-2:75.469000	NW_008988125.1:488184
chr2	YM-marker01637	3843580	YM-2:72.967000	NW_008988125.1:488501
chr2	Pyb02_348	3862855	BD-2:107.300000	NW_008988125.1:507776
chr2	Pyb02_304	3913040	BD-2:104.000000	NW_008988125.1:557961
chr2	MH-marker01766	3936018	MH-2:68.833000	NW_008988125.1:580939
chr2	Pyb02_345	3957141	BD-2:106.900000	NW_008988125.1:602062
chr2	Pyb02_346	3965575	BD-2:107.200000	NW_008988125.1:610496
chr2	Pyb02_360	4001891	BD-2:109.400000	NW_008988125.1:646812
chr2	YM-marker01640	4005682	YM-2:72.157000	NW_008988125.1:650603
chr2	Pyb02_350	4016591	BD-2:107.600000	NW_008988125.1:661512
chr2	Pyb02_344	4046844	BD-2:106.900000	NW_008988125.1:691765
chr2	Pyb02_359	4052926	BD-2:109.000000	NW_008988125.1:697847
chr2	MH-marker01769	4098246	MH-2:83.116000	NW_008988125.1:743167
chr2	YM-marker01642	4112431	YM-2:72.606000	NW_008988125.1:757352
chr2	Pyb02_355	4137438	BD-2:108.500000	NW_008988125.1:782359
chr2	Pyb02_349	4202889	BD-2:107.400000	NW_008988125.1:847810
chr2	YM-marker04735	4329311	YM-2:65.006000	NW_008988939.1:4078
chr2	YM-marker04736	4371527	YM-2:58.222000	NW_008988939.1:46294
chr2	YM-marker04737	4385586	YM-2:71.749000	NW_008988939.1:60353
chr2	YM-marker04738	4414536	YM-2:68.754000	NW_008988939.1:89303
chr2	Pyb02_293	4420948	BD-2:101.200000	NW_008988939.1:95715
chr2	YM-marker04739	4454506	YM-2:66.740000	NW_008988939.1:129273
chr2	YM-marker04966	4529124	YM-2:69.470000	NW_008989190.1:43067
chr2	YM-marker04967	4545757	YM-2:68.274000	NW_008989190.1:59700
chr2	Pyb02_324	4614825	BD-2:105.300000	NW_008988824.1:26272
chr2	Pyb02_308	4635398	BD-2:104.500000	NW_008988824.1:46845
chr2	Pyb02_328	4707837	BD-2:105.600000	NW_008988824.1:119284
chr2	MH-marker02718	4859978	MH-2:65.642000	NW_008988211.1:78437
chr2	YM-marker02502	4860068	YM-2:67.991000	NW_008988211.1:78527
chr2	MH-marker02719	4892415	MH-2:76.386000	NW_008988211.1:110874
chr2	Pyb02_307	4914533	BD-2:104.500000	NW_008988211.1:132992
chr2	YM-marker02505	4924416	YM-2:66.478000	NW_008988211.1:142875
chr2	Pyb02_326	4979088	BD-2:105.500000	NW_008988211.1:197547
chr2	Pybd02_023	5102036	BD-2:113.700000	NW_008988211.1:320495
chr2	MH-marker02722	5129708	MH-2:61.602000	NW_008988211.1:348167
chr2	YM-marker02509	5138490	YM-2:63.381000	NW_008988211.1:356949
chr2	Pyb02_315	5138823	BD-2:104.800000	NW_008988211.1:357282
chr2	Pyb02_340	5154770	BD-2:106.100000	NW_008988211.1:373229
chr2	Pyd02_024	5317704	BD-2:106.900000	NW_008988211.1:536163
chr2	MH-marker02725	5317985	MH-2:63.902000	NW_008988211.1:536444
chr2	YM-marker02512	5317985	YM-2:62.540000	NW_008988211.1:536444
chr2	Pyb02_316	5329968	BD-2:104.800000	NW_008988211.1:548427
chr2	Pyb02_322	5348040	BD-2:105.000000	NW_008988211.1:566499
chr2	Pyb02_313	5351909	BD-2:104.800000	NW_008988211.1:570368
chr2	MH-marker02727	5378795	MH-2:74.753000	NW_008988211.1:597254
chr2	YM-marker02516	5378795	YM-2:64.132000	NW_008988211.1:597254
chr2	Pyb02_354	5384340	BD-2:108.400000	NW_008988211.1:602799
chr2	Pyb02_320	5396055	BD-2:104.900000	NW_008988211.1:614514
chr2	Pyb02_353	5446476	BD-2:108.400000	NW_008988211.1:664935
chr2	MH-marker03699	5488056	MH-2:73.423000	NW_008988387.1:7173
chr2	YM-marker03440	5488056	YM-2:62.228000	NW_008988387.1:7173
chr2	MH-marker03700	5543245	MH-2:61.912000	NW_008988387.1:62362
chr2	YM-marker03443	5543245	YM-2:60.696000	NW_008988387.1:62362
chr2	Pyd02_027	5610842	BD-2:107.900000	NW_008988387.1:129959
chr2	MH-marker03702	5636003	MH-2:72.863000	NW_008988387.1:155120
chr2	Pyb02_302	5651928	BD-2:102.900000	NW_008988387.1:171045
chr2	MH-marker03703	5669284	MH-2:72.329000	NW_008988387.1:188401
chr2	YM-marker03446	5669284	YM-2:63.392000	NW_008988387.1:188401
chr2	Pyb02_301	5669639	BD-2:102.800000	NW_008988387.1:188756
chr2	Pyb02_290	5749869	BD-2:100.900000	NW_008988387.1:268986
chr2	Pyb02_298	5750000	BD-2:102.300000	NW_008988387.1:269117
chr2	YM-marker03449	5770071	YM-2:63.024000	NW_008988387.1:289188
chr2	Pyb02_294	5872374	BD-2:101.200000	NW_008988387.1:391491
chr2	MH-marker03705	5901749	MH-2:60.441000	NW_008988387.1:420866
chr2	YM-marker03453	5914771	YM-2:56.949000	NW_008988387.1:433888
chr2	MH-marker04968	5996466	MH-2:68.621000	NW_008988925.1:103751
chr2	YM-marker04720	6022566	YM-2:63.548000	NW_008988925.1:77651
chr2	MH-marker04967	6033356	MH-2:69.447000	NW_008988925.1:66861
chr2	YM-marker04719	6033356	YM-2:61.161000	NW_008988925.1:66861
chr2	Pyb02_284	6035546	BD-2:99.900000	NW_008988925.1:64671
chr2	YM-marker04718	6055968	YM-2:62.791000	NW_008988925.1:44249
chr2	MH-marker04966	6085298	MH-2:68.031000	NW_008988925.1:14919
chr2	YM-marker04717	6085298	YM-2:59.348000	NW_008988925.1:14919
chr2	YM-marker04186	6227363	YM-2:60.367000	NW_008988609.1:164746
chr2	MH-marker04440	6286269	MH-2:58.442000	NW_008988609.1:105840
chr2	YM-marker04184	6312030	YM-2:62.296000	NW_008988609.1:80079
chr2	YM-marker04183	6331889	YM-2:61.849000	NW_008988609.1:60220
chr2	YM-marker04182	6368191	YM-2:61.373000	NW_008988609.1:23918
chr2	Pyb02_279	6386156	BD-2:99.600000	NW_008988609.1:5953
chr2	MH-marker04439	6388734	MH-2:59.243000	NW_008988609.1:3375
chr2	YM-marker04181	6388734	YM-2:60.287000	NW_008988609.1:3375
chr2	MH-marker04851	6396692	MH-2:70.654000	NW_008988834.1:185525
chr2	YM-marker04614	6396692	YM-2:61.334000	NW_008988834.1:185525
chr2	YM-marker04613	6430425	YM-2:59.464000	NW_008988834.1:151792
chr2	MH-marker04850	6430695	MH-2:71.646000	NW_008988834.1:151522
chr2	MH-marker04849	6473608	MH-2:62.526000	NW_008988834.1:108609
chr2	YM-marker04612	6473608	YM-2:60.211000	NW_008988834.1:108609
chr2	MH-marker04848	6521538	MH-2:74.210000	NW_008988834.1:60679
chr2	YM-marker04611	6525236	YM-2:59.044000	NW_008988834.1:56981
chr2	MH-marker04847	6558814	MH-2:63.209000	NW_008988834.1:23403
chr2	YM-marker04610	6558814	YM-2:58.271000	NW_008988834.1:23403
chr2	Pybd02_016	6593263	BD-2:103.300000	NW_008988490.1:366003
chr2	Pyb02_325	6698903	BD-2:105.300000	NW_008988490.1:260363
chr2	Pyb02_339	6776958	BD-2:106.100000	NW_008988490.1:182308
chr2	MH-marker04111	6809730	MH-2:67.094000	NW_008988490.1:149536
chr2	MH-marker04110	6893609	MH-2:81.486000	NW_008988490.1:65657
chr2	Pyb02_303	6912841	BD-2:103.800000	NW_008988490.1:46425
chr2	MH-marker05080	7014111	MH-2:64.201000	NW_008989041.1:84312
chr2	MH-marker05079	7052453	MH-2:57.380000	NW_008989041.1:45970
chr2	MH-marker05078	7097681	MH-2:76.473000	NW_008989041.1:742
chr2	YM-marker03417	7127690	YM-2:45.373000	NW_008988383.1:429443
chr2	MH-marker03676	7239027	MH-2:56.434000	NW_008988383.1:318106
chr2	YM-marker03415	7291054	YM-2:57.231000	NW_008988383.1:266079
chr2	Pyb02_272	7326840	BD-2:94.800000	NW_008988383.1:230293
chr2	MH-marker03672	7327057	MH-2:55.839000	NW_008988383.1:230076
chr2	YM-marker03412	7363705	YM-2:55.169000	NW_008988383.1:193428
chr2	MH-marker03669	7374022	MH-2:64.631000	NW_008988383.1:183111
chr2	MH-marker03665	7429184	MH-2:55.147000	NW_008988383.1:127949
chr2	YM-marker03409	7441557	YM-2:58.514000	NW_008988383.1:115576
chr2	MH-marker03662	7461556	MH-2:53.461000	NW_008988383.1:95577
chr2	YM-marker03408	7461596	YM-2:53.329000	NW_008988383.1:95537
chr2	Pyb02_259	7538605	BD-2:93.200000	NW_008988383.1:18528
chr2	Pyb07_065	7663952	BD-7:20.200000	NW_008988482.1:278207
chr2	YM-marker03809	7858976	YM-13:24.809000	NW_008988482.1:83183
chr2	YM-marker03808	7881310	YM-13:25.637000	NW_008988482.1:60849
chr2	MH-marker04064	7929860	MH-2:52.930000	NW_008988482.1:12299
chr2	MH-marker04063	7929884	MH-2:54.930000	NW_008988482.1:12275
chr2	Pyb02_203	7936100	BD-2:74.200000	NW_008988482.1:6059
chr2	MH-marker00245	7956341	MH-2:54.390000	NW_008988042.1:14083
chr2	YM-marker00201	7999272	YM-2:55.917000	NW_008988042.1:57014
chr2	YM-marker00209	8299961	YM-2:59.363000	NW_008988042.1:357703
chr2	MH-marker00257	8517244	MH-2:51.950000	NW_008988042.1:574986
chr2	Pyb02_261	8517457	BD-2:93.800000	NW_008988042.1:575199
chr2	Pyb02_275	8517511	BD-2:94.900000	NW_008988042.1:575253
chr2	Pyb02_270	8585051	BD-2:94.700000	NW_008988042.1:642793
chr2	Pybd02_013	8685733	BD-2:82.800000	NW_008988042.1:743475
chr2	YM-marker00217	8710897	YM-2:57.596000	NW_008988042.1:768639
chr2	Pyb02_244	8738819	BD-2:82.500000	NW_008988042.1:796561
chr2	Pyb02_238	8946491	BD-2:81.700000	NW_008988042.1:1004233
chr2	Pyb02_240	8954857	BD-2:81.900000	NW_008988042.1:1012599
chr2	MH-marker00269	8955262	MH-2:50.150000	NW_008988042.1:1013004
chr2	Pyd02_034	9021699	BD-2:117.500000	NW_008988042.1:1079441
chr2	Pyd02_033	9023688	BD-2:117.200000	NW_008988042.1:1081430
chr2	Pyb02_237	9093698	BD-2:81.500000	NW_008988042.1:1151440
chr2	Pybd02_011	9431736	BD-2:80.100000	NW_008988042.1:1489478
chr2	YM-marker00226	9433125	YM-2:49.668000	NW_008988042.1:1490867
chr2	Pybd02_014	9446692	BD-2:89.800000	NW_008988042.1:1504434
chr2	MH-marker00281	9608109	MH-2:51.159000	NW_008988042.1:1665851
chr2	Pybd02_009	9681652	BD-2:73.400000	NW_008988042.1:1739394
chr2	Pyb02_246	9685104	BD-2:84.100000	NW_008988042.1:1742846
chr2	Pyb02_231	9696367	BD-2:80.400000	NW_008988042.1:1754109
chr2	Pyb02_228	9838824	BD-2:80.000000	NW_008988042.1:1896566
chr2	Pyb02_251	9874282	BD-2:86.800000	NW_008988042.1:1932024
chr2	YM-marker00234	9885733	YM-2:47.614000	NW_008988042.1:1943475
chr2	MH-marker00293	9885902	MH-2:48.594000	NW_008988042.1:1943644
chr2	MH-marker01865	10216040	MH-2:43.476000	NW_008988133.1:312969
chr2	YM-marker01740	10216051	YM-2:45.375000	NW_008988133.1:312980
chr2	Pyb02_222	10229693	BD-2:78.700000	NW_008988133.1:326622
chr2	Pyb02_218	10279245	BD-2:78.300000	NW_008988133.1:376174
chr2	Pyb02_221	10292335	BD-2:78.700000	NW_008988133.1:389264
chr2	Pyb02_224	10339349	BD-2:79.200000	NW_008988133.1:436278
chr2	Pyb02_250	10340341	BD-2:86.300000	NW_008988133.1:437270
chr2	MH-marker01871	10344729	MH-2:60.527000	NW_008988133.1:441658
chr2	YM-marker01743	10344729	YM-2:50.788000	NW_008988133.1:441658
chr2	Pyd02_016	10347092	BD-2:67.000000	NW_008988133.1:444021
chr2	Pyb02_248	10363846	BD-2:85.900000	NW_008988133.1:460775
chr2	YM-marker01747	10479191	YM-2:50.036000	NW_008988133.1:576120
chr2	MH-marker01878	10479236	MH-2:48.799000	NW_008988133.1:576165
chr2	MH-marker01884	10577868	MH-2:49.938000	NW_008988133.1:674797
chr2	Pyb02_215	10639461	BD-2:78.200000	NW_008988133.1:736390
chr2	YM-marker01751	10641741	YM-2:54.991000	NW_008988133.1:738670
chr2	Pyb02_220	10647816	BD-2:78.700000	NW_008988133.1:744745
chr2	Pyb02_219	10741152	BD-2:78.400000	NW_008988133.1:838081
chr2	Pyb02_216	10745316	BD-2:78.200000	NW_008988133.1:842245
chr2	Pyb02_212	10795726	BD-2:77.400000	NW_008988133.1:892655
chr2	Pyd02_012	10814091	BD-2:55.500000	NW_008988133.1:911020
chr2	YM-marker01756	10817769	YM-2:50.489000	NW_008988133.1:914698
chr2	MH-marker01893	10824065	MH-2:44.631000	NW_008988133.1:920994
chr2	YM-marker04411	10939622	YM-2:48.850000	NW_008988708.1:146422
chr2	MH-marker04650	10946648	MH-2:49.457000	NW_008988708.1:139396
chr2	YM-marker04410	10963243	YM-2:46.787000	NW_008988708.1:122801
chr2	Pyb02_225	10974755	BD-2:79.400000	NW_008988708.1:111289
chr2	MH-marker04649	10992201	MH-2:47.205000	NW_008988708.1:93843
chr2	MH-marker04648	10992466	MH-2:47.593000	NW_008988708.1:93578
chr2	MH-marker04647	10992479	MH-2:47.160000	NW_008988708.1:93565
chr2	YM-marker04409	10992479	YM-2:54.387000	NW_008988708.1:93565
chr2	Pyb02_009	11089678	BD-2:6.100000	NW_008988313.1:3535
chr2	MH-marker03318	11097747	MH-2:56.469000	NW_008988313.1:11604
chr2	YM-marker03093	11097747	YM-2:44.489000	NW_008988313.1:11604
chr2	MH-marker03319	11097750	MH-2:39.409000	NW_008988313.1:11607
chr2	Pyb02_008	11104465	BD-2:6.100000	NW_008988313.1:18322
chr2	YM-marker03094	11110943	YM-2:42.493000	NW_008988313.1:24800
chr2	YM-marker03096	11161840	YM-2:40.883000	NW_008988313.1:75697
chr2	Pyb02_206	11184612	BD-2:76.600000	NW_008988313.1:98469
chr2	MH-marker03322	11348942	MH-2:58.148000	NW_008988313.1:262799
chr2	YM-marker03099	11399388	YM-2:48.604000	NW_008988313.1:313245
chr2	MH-marker03325	11453316	MH-2:46.055000	NW_008988313.1:367173
chr2	Pybd02_010	11502389	BD-2:76.300000	NW_008988313.1:416246
chr2	Pyb02_210	11513366	BD-2:77.300000	NW_008988313.1:427223
chr2	MH-marker03327	11514676	MH-2:42.836000	NW_008988313.1:428533
chr2	YM-marker03101	11553924	YM-2:46.009000	NW_008988313.1:467781
chr2	Pyb02_010	11644833	BD-2:6.200000	NW_008989020.1:22326
chr2	YM-marker04826	11646133	YM-2:42.838000	NW_008989020.1:23626
chr2	Pyb02_006	11728308	BD-2:5.400000	NW_008989020.1:105801
chr2	YM-marker04828	11742068	YM-2:35.914000	NW_008989020.1:119561
chr2	YM-marker04829	11753247	YM-2:42.296000	NW_008989020.1:130740
chr2	MH-marker04275	11765881	MH-2:41.541000	NW_008988542.1:335094
chr2	Pyb02_211	11765911	BD-2:77.300000	NW_008988542.1:335064
chr2	YM-marker04013	11765920	YM-2:47.089000	NW_008988542.1:335055
chr2	Pyb02_207	11774839	BD-2:76.900000	NW_008988542.1:326136
chr2	Pyb02_213	11781507	BD-2:77.400000	NW_008988542.1:319468
chr2	Pybd02_008	11836058	BD-2:71.500000	NW_008988542.1:264917
chr2	MH-marker04273	11848405	MH-2:41.033000	NW_008988542.1:252570
chr2	MH-marker04270	11896555	MH-2:59.201000	NW_008988542.1:204420
chr2	YM-marker04011	11938454	YM-2:42.954000	NW_008988542.1:162521
chr2	MH-marker04268	11963973	MH-2:45.267000	NW_008988542.1:137002
chr2	YM-marker04010	11964156	YM-2:42.193000	NW_008988542.1:136819
chr2	Pyb03_143	12003779	BD-3:60.100000	NW_008988542.1:97196
chr2	Pyb02_208	12065970	BD-2:77.000000	NW_008988542.1:35005
chr2	YM-marker04009	12070544	YM-2:49.458000	NW_008988542.1:30431
chr2	MH-marker04267	12095659	MH-2:45.654000	NW_008988542.1:5316
chr2	YM-marker04008	12095659	YM-2:46.554000	NW_008988542.1:5316
chr2	MH-marker04184	12168429	MH-2:40.159000	NW_008988510.1:67355
chr2	YM-marker03924	12168506	YM-2:33.944000	NW_008988510.1:67432
chr2	MH-marker04185	12203761	MH-2:34.738000	NW_008988510.1:102687
chr2	MH-marker04186	12203781	MH-2:38.544000	NW_008988510.1:102707
chr2	YM-marker03925	12204127	YM-2:23.152000	NW_008988510.1:103053
chr2	MH-marker04187	12246073	MH-2:33.725000	NW_008988510.1:144999
chr2	YM-marker03926	12246073	YM-2:41.213000	NW_008988510.1:144999
chr2	YM-marker03927	12310679	YM-2:39.678000	NW_008988510.1:209605
chr2	YM-marker03426	12459904	YM-2:38.823000	NW_008988385.1:2365
chr2	MH-marker03683	12596025	MH-2:39.145000	NW_008988385.1:138486
chr2	YM-marker03427	12596264	YM-2:38.379000	NW_008988385.1:138725
chr2	MH-marker03684	12611598	MH-2:38.210000	NW_008988385.1:154059
chr2	YM-marker03429	12650676	YM-2:38.847000	NW_008988385.1:193137
chr2	Pyb02_012	12678281	BD-2:6.400000	NW_008988385.1:220742
chr2	MH-marker03686	12686430	MH-2:41.100000	NW_008988385.1:228891
chr2	Pyb02_002	12752228	BD-2:0.000000	NW_008988385.1:294689
chr2	Pyb02_017	12769238	BD-2:7.300000	NW_008988385.1:311699
chr2	YM-marker03432	12769797	YM-2:39.755000	NW_008988385.1:312258
chr2	MH-marker03688	12769844	MH-2:46.591000	NW_008988385.1:312305
chr2	Pyb02_014	12783554	BD-2:6.800000	NW_008988385.1:326015
chr2	Pyb02_005	12844423	BD-2:5.400000	NW_008988385.1:386884
chr2	Pyb02_016	12844455	BD-2:7.300000	NW_008988385.1:386916
chr2	YM-marker03434	12865907	YM-2:37.291000	NW_008988385.1:408368
chr2	MH-marker03690	12872822	MH-2:37.038000	NW_008988385.1:415283
chr2	YM-marker03962	13138265	YM-2:35.690000	NW_008988529.1:222880
chr2	Pyb02_046	13148803	BD-2:13.000000	NW_008988529.1:233418
chr2	YM-marker03963	13170939	YM-2:31.296000	NW_008988529.1:255554
chr2	YM-marker02620	13344134	YM-2:34.178000	NW_008988227.1:84701
chr2	MH-marker02828	13346979	MH-2:32.094000	NW_008988227.1:87546
chr2	MH-marker02829	13346996	MH-2:29.999000	NW_008988227.1:87563
chr2	MH-marker02830	13347023	MH-2:31.180000	NW_008988227.1:87590
chr2	MH-marker02831	13431975	MH-2:30.327000	NW_008988227.1:172542
chr2	MH-marker02832	13501019	MH-2:30.679000	NW_008988227.1:241586
chr2	YM-marker02621	13507988	YM-2:29.050000	NW_008988227.1:248555
chr2	YM-marker04763	13932981	YM-2:37.800000	NW_008988964.1:16669
chr2	YM-marker04764	13966097	YM-2:33.049000	NW_008988964.1:49785
chr2	YM-marker03193	14143216	YM-2:30.460000	NW_008988332.1:70753
chr2	MH-marker03419	14152482	MH-2:29.243000	NW_008988332.1:80019
chr2	MH-marker03420	14225902	MH-2:29.062000	NW_008988332.1:153439
chr2	YM-marker03194	14225902	YM-2:31.586000	NW_008988332.1:153439
chr2	MH-marker03421	14227443	MH-2:44.057000	NW_008988332.1:154980
chr2	Pyb02_048	14240270	BD-2:13.000000	NW_008988332.1:167807
chr2	MH-marker03422	14263973	MH-2:35.684000	NW_008988332.1:191510
chr2	YM-marker03195	14264173	YM-2:31.254000	NW_008988332.1:191710
chr2	YM-marker03196	14307877	YM-2:27.327000	NW_008988332.1:235414
chr2	Pyb02_195	14364264	BD-2:66.700000	NW_008988332.1:291801
chr2	Pyb02_053	14364291	BD-2:13.300000	NW_008988332.1:291828
chr2	Pyd02_002	14398699	BD-2:14.400000	NW_008988332.1:326236
chr2	Pyb02_061	14577140	BD-2:13.900000	NW_008988332.1:504677
chr2	MH-marker05085	14703756	MH-2:23.896000	NW_008989046.1:19000
chr2	MH-marker05084	14710163	MH-2:28.574000	NW_008989046.1:12593
chr2	MH-marker05303	14737067	MH-2:28.254000	NW_008989366.1:59529
chr2	MH-marker05302	14737076	MH-2:27.805000	NW_008989366.1:59520
chr2	MH-marker05301	14738577	MH-2:43.050000	NW_008989366.1:58019
chr2	MH-marker04352	14836293	MH-2:27.129000	NW_008988568.1:39598
chr2	YM-marker04092	14836293	YM-2:32.918000	NW_008988568.1:39598
chr2	MH-marker04353	14836507	MH-2:42.260000	NW_008988568.1:39812
chr2	YM-marker04093	14857008	YM-2:29.313000	NW_008988568.1:60313
chr2	MH-marker04354	14927369	MH-2:25.777000	NW_008988568.1:130674
chr2	MH-marker04355	14927376	MH-2:45.043000	NW_008988568.1:130681
chr2	YM-marker04094	14930595	YM-2:27.118000	NW_008988568.1:133900
chr2	MH-marker04356	14930632	MH-2:32.630000	NW_008988568.1:133937
chr2	YM-marker04296	15307580	YM-2:28.400000	NW_008988649.1:77704
chr2	Pyb02_033	15329464	BD-2:10.100000	NW_008988649.1:55820
chr2	MH-marker04542	15337947	MH-2:27.939000	NW_008988649.1:47337
chr2	YM-marker04295	15337947	YM-2:25.427000	NW_008988649.1:47337
chr2	MH-marker04541	15337966	MH-2:26.814000	NW_008988649.1:47318
chr2	MH-marker04540	15338157	MH-2:30.674000	NW_008988649.1:47127
chr2	MH-marker05017	15414031	MH-2:25.490000	NW_008988969.1:126571
chr2	MH-marker05016	15414034	MH-2:22.836000	NW_008988969.1:126568
chr2	MH-marker05015	15414315	MH-2:31.516000	NW_008988969.1:126287
chr2	YM-marker04771	15414326	YM-2:18.183000	NW_008988969.1:126276
chr2	MH-marker05014	15526629	MH-2:40.472000	NW_008988969.1:13973
chr2	YM-marker04770	15526886	YM-2:16.771000	NW_008988969.1:13716
chr2	MH-marker05013	15531424	MH-2:28.454000	NW_008988969.1:9178
chr2	MH-marker05380	15544274	MH-2:11.584000	NW_008989675.1:15788
chr2	MH-marker05379	15544289	MH-2:25.219000	NW_008989675.1:15773
chr2	YM-marker04288	15644137	YM-2:17.255000	NW_008988647.1:185918
chr2	Pyb02_194	15698502	BD-2:64.000000	NW_008988647.1:131553
chr2	MH-marker04534	15698508	MH-2:37.869000	NW_008988647.1:131547
chr2	MH-marker04533	15701416	MH-2:18.865000	NW_008988647.1:128639
chr2	MH-marker04532	15701675	MH-2:23.532000	NW_008988647.1:128380
chr2	YM-marker04286	15701732	YM-2:15.138000	NW_008988647.1:128323
chr2	Pyb02_191	15745939	BD-2:63.500000	NW_008988647.1:84116
chr2	Pyb02_069	15763615	BD-2:17.000000	NW_008988647.1:66440
chr2	MH-marker04531	15766613	MH-2:23.141000	NW_008988647.1:63442
chr2	MH-marker04530	15766688	MH-2:23.551000	NW_008988647.1:63367
chr2	YM-marker04285	15774737	YM-2:12.509000	NW_008988647.1:55318
chr2	Pyb02_190	15801111	BD-2:63.500000	NW_008988647.1:28944
chr2	Pyb02_188	16319758	BD-2:63.500000	NW_008988273.1:489604
chr2	Pyb02_187	16444851	BD-2:63.300000	NW_008989187.1:56913
chr2	Pyb02_193	16444896	BD-2:63.600000	NW_008989187.1:56868
chr2	Pyb02_185	16458919	BD-2:63.200000	NW_008989187.1:42845
chr2	Pyb02_130	16530249	BD-2:46.500000	NW_008988223.1:28386
chr2	MH-marker02798	16570962	MH-2:16.677000	NW_008988223.1:69099
chr2	MH-marker02799	16609873	MH-2:33.816000	NW_008988223.1:108010
chr2	YM-marker02594	16609909	YM-2:16.416000	NW_008988223.1:108046
chr2	MH-marker02801	16630740	MH-2:18.207000	NW_008988223.1:128877
chr2	YM-marker02595	16630740	YM-2:15.613000	NW_008988223.1:128877
chr2	Pyb02_088	16632329	BD-2:22.400000	NW_008988223.1:130466
chr2	Pyb02_092	16670673	BD-2:22.400000	NW_008988223.1:168810
chr2	MH-marker02802	16746253	MH-2:9.775000	NW_008988223.1:244390
chr2	YM-marker02596	16746253	YM-2:14.259000	NW_008988223.1:244390
chr2	MH-marker02804	16746515	MH-2:19.440000	NW_008988223.1:244652
chr2	Pyb02_115	16753173	BD-2:23.300000	NW_008988223.1:251310
chr2	Pyb02_175	16795048	BD-2:58.500000	NW_008988223.1:293185
chr2	YM-marker02597	16822809	YM-2:6.778000	NW_008988223.1:320946
chr2	Pyb10_406	16850973	BD-10:113.100000	NW_008988223.1:349110
chr2	Pyb10_394	16872214	BD-10:108.200000	NW_008988223.1:370351
chr2	Pyb10_474	16878278	BD-10:128.100000	NW_008988223.1:376415
chr2	YM-marker00942	17357188	YM-2:14.735000	NW_008988077.1:193917
chr2	Pyb02_075	17383880	BD-2:19.200000	NW_008988077.1:220609
chr2	MH-marker01062	17406905	MH-2:3.956000	NW_008988077.1:243634
chr2	YM-marker00945	17540718	YM-2:11.201000	NW_008988077.1:377447
chr2	MH-marker01070	17905813	MH-2:13.699000	NW_008988077.1:742542
chr2	YM-marker00949	17917469	YM-2:13.883000	NW_008988077.1:754198
chr2	Pyb02_077	17948210	BD-2:20.100000	NW_008988077.1:784939
chr2	Pyb02_137	18042938	BD-2:47.000000	NW_008988077.1:879667
chr2	YM-marker00952	18082653	YM-2:17.341000	NW_008988077.1:919382
chr2	MH-marker01076	18082669	MH-2:21.678000	NW_008988077.1:919398
chr2	Pyb02_112	18084489	BD-2:23.200000	NW_008988077.1:921218
chr2	Pyb02_171	18084534	BD-2:57.700000	NW_008988077.1:921263
chr2	Pyb02_138	18118394	BD-2:47.100000	NW_008988077.1:955123
chr2	Pyb02_135	18120660	BD-2:46.900000	NW_008988077.1:957389
chr2	Pyb02_124	18160588	BD-2:43.000000	NW_008988077.1:997317
chr2	Pyb02_113	18246119	BD-2:23.300000	NW_008988077.1:1082848
chr2	Pyb02_139	18270568	BD-2:47.200000	NW_008988077.1:1107297
chr2	MH-marker01082	18295354	MH-2:35.278000	NW_008988077.1:1132083
chr2	Pyb02_126	18318579	BD-2:43.300000	NW_008988077.1:1155308
chr2	Pyb02_087	18392521	BD-2:22.300000	NW_008988077.1:1229250
chr2	Pyb02_104	18447684	BD-2:22.800000	NW_008988077.1:1284413
chr2	MH-marker01088	18450092	MH-2:33.077000	NW_008988077.1:1286821
chr2	Pyb02_103	18450103	BD-2:22.700000	NW_008988077.1:1286832
chr2	Pyb02_102	18452423	BD-2:22.700000	NW_008988077.1:1289152
chr2	YM-marker00956	18452485	YM-2:11.018000	NW_008988077.1:1289214
chr2	MH-marker03043	18476795	MH-2:26.256000	NW_008988256.1:581650
chr2	YM-marker02803	18478345	YM-2:12.107000	NW_008988256.1:580100
chr2	Pyb02_116	18484211	BD-2:23.400000	NW_008988256.1:574234
chr2	Pyb02_097	18508409	BD-2:22.500000	NW_008988256.1:550036
chr2	YM-marker02801	18550608	YM-2:12.709000	NW_008988256.1:507837
chr2	MH-marker03038	18578881	MH-2:13.591000	NW_008988256.1:479564
chr2	Pyb02_096	18671381	BD-2:22.500000	NW_008988256.1:387064
chr2	YM-marker02798	18720736	YM-2:11.344000	NW_008988256.1:337709
chr2	Pyb02_174	18766115	BD-2:58.300000	NW_008988256.1:292330
chr2	Pyb02_120	18766155	BD-2:24.100000	NW_008988256.1:292290
chr2	MH-marker03032	18775359	MH-2:5.962000	NW_008988256.1:283086
chr2	Pyb02_125	18783173	BD-2:43.100000	NW_008988256.1:275272
chr2	Pyb02_098	18818061	BD-2:22.600000	NW_008988256.1:240384
chr2	MH-marker03027	18919856	MH-2:31.486000	NW_008988256.1:138589
chr2	YM-marker02796	18919914	YM-2:8.440000	NW_008988256.1:138531
chr2	YM-marker02795	18971306	YM-2:9.878000	NW_008988256.1:87139
chr2	MH-marker03023	19047613	MH-2:30.005000	NW_008988256.1:10832
chr2	Pyb02_142	19071209	BD-2:47.900000	NW_008988072.1:1317629
chr2	Pyb02_106	19077059	BD-2:22.900000	NW_008988072.1:1311779
chr2	Pyb02_105	19164143	BD-2:22.900000	NW_008988072.1:1224695
chr2	YM-marker00883	19174924	YM-2:7.910000	NW_008988072.1:1213914
chr2	MH-marker00999	19175090	MH-2:1.523000	NW_008988072.1:1213748
chr2	Pyb02_093	19243654	BD-2:22.500000	NW_008988072.1:1145184
chr2	Pyb02_082	19243702	BD-2:22.000000	NW_008988072.1:1145136
chr2	YM-marker00881	19274651	YM-2:7.201000	NW_008988072.1:1114187
chr2	Pyb02_095	19291418	BD-2:22.500000	NW_008988072.1:1097420
chr2	MH-marker00995	19324336	MH-2:14.841000	NW_008988072.1:1064502
chr2	Pyb02_101	19327095	BD-2:22.700000	NW_008988072.1:1061743
chr2	Pyb02_119	19445072	BD-2:24.000000	NW_008988072.1:943766
chr2	Pyb02_108	19457148	BD-2:22.900000	NW_008988072.1:931690
chr2	Pyb02_081	19467869	BD-2:22.000000	NW_008988072.1:920969
chr2	MH-marker00991	19497907	MH-2:28.177000	NW_008988072.1:890931
chr2	Pyb02_100	19513081	BD-2:22.700000	NW_008988072.1:875757
chr2	YM-marker00878	19529386	YM-2:3.792000	NW_008988072.1:859452
chr2	Pyb02_109	19552146	BD-2:23.000000	NW_008988072.1:836692
chr2	Pyb02_090	19567024	BD-2:22.400000	NW_008988072.1:821814
chr2	Pyb02_086	19608325	BD-2:22.300000	NW_008988072.1:780513
chr2	MH-marker00987	19649907	MH-2:0.000000	NW_008988072.1:738931
chr2	YM-marker00875	19650253	YM-2:4.884000	NW_008988072.1:738585
chr2	Pyb02_107	19795502	BD-2:22.900000	NW_008988072.1:593336
chr2	Pyb02_122	19813399	BD-2:24.400000	NW_008988072.1:575439
chr2	MH-marker00984	19902130	MH-2:27.293000	NW_008988072.1:486708
chr2	YM-marker00874	19902130	YM-2:5.879000	NW_008988072.1:486708
chr2	Pyb02_160	20089734	BD-2:55.400000	NW_008988072.1:299104
chr2	Pyb02_154	20091668	BD-2:54.900000	NW_008988072.1:297170
chr2	Pyb02_156	20091722	BD-2:55.000000	NW_008988072.1:297116
chr2	Pyb02_146	20437062	BD-2:53.900000	NW_008988158.1:48125
chr2	Pyb02_147	20485650	BD-2:54.000000	NW_008988158.1:96713
chr2	Pyb02_165	20523332	BD-2:55.500000	NW_008988158.1:134395
chr2	MH-marker02185	20532381	MH-2:23.468000	NW_008988158.1:143444
chr2	YM-marker02017	20532384	YM-2:3.719000	NW_008988158.1:143447
chr2	Pyb02_170	20563223	BD-2:56.000000	NW_008988158.1:174286
chr2	Pyb02_123	20570703	BD-2:42.700000	NW_008988158.1:181766
chr2	Pyb02_182	20591675	BD-2:61.700000	NW_008988158.1:202738
chr2	YM-marker02020	20624382	YM-2:2.280000	NW_008988158.1:235445
chr2	MH-marker02189	20624435	MH-2:8.110000	NW_008988158.1:235498
chr2	Pyb02_128	20657808	BD-2:43.500000	NW_008988158.1:268871
chr2	MH-marker02194	20722242	MH-2:9.436000	NW_008988158.1:333305
chr2	Pyb02_155	20758140	BD-2:55.000000	NW_008988158.1:369203
chr2	YM-marker02025	20783688	YM-2:1.843000	NW_008988158.1:394751
chr2	Pyb02_150	20820421	BD-2:54.600000	NW_008988158.1:431484
chr2	Pyb02_166	20884637	BD-2:55.500000	NW_008988158.1:495700
chr2	Pyb02_162	20943268	BD-2:55.400000	NW_008988158.1:554331
chr2	Pyb02_151	20957889	BD-2:54.700000	NW_008988158.1:568952
chr2	Pyb02_168	20968851	BD-2:55.900000	NW_008988158.1:579914
chr2	Pyb02_167	20990403	BD-2:55.600000	NW_008988158.1:601466
chr2	YM-marker02030	21031851	YM-2:0.000000	NW_008988158.1:642914
chr2	MH-marker02200	21034163	MH-2:18.474000	NW_008988158.1:645226
chr2	Pyb02_163	21112554	BD-2:55.500000	NW_008988158.1:723617
chr2	Pyb02_157	21170574	BD-2:55.000000	NW_008988158.1:781637
chr2	MH-marker02205	21181575	MH-2:22.195000	NW_008988158.1:792638
chr2	Pyb02_145	21194663	BD-2:53.400000	NW_008988158.1:805726
chr2	Pyb02_164	21194715	BD-2:55.500000	NW_008988158.1:805778
chr2	YM-marker02034	21237757	YM-2:1.930000	NW_008988158.1:848820
chr3	YM-marker02905	64931	YM-3:8.359000	NW_008988275.1:64931
chr3	Pyb03_147	88983	BD-3:60.600000	NW_008988275.1:88983
chr3	Pyb03_148	91595	BD-3:61.000000	NW_008988275.1:91595
chr3	Pyb03_150	120084	BD-3:61.000000	NW_008988275.1:120084
chr3	YM-marker02906	162702	YM-3:10.528000	NW_008988275.1:162702
chr3	MH-marker03625	600018	MH-3:6.269000	NW_008988372.1:34553
chr3	YM-marker03366	600037	YM-3:11.886000	NW_008988372.1:34572
chr3	YM-marker03367	664002	YM-3:54.789000	NW_008988372.1:98537
chr3	MH-marker03628	664349	MH-3:36.288000	NW_008988372.1:98884
chr3	YM-marker03369	768650	YM-3:10.248000	NW_008988372.1:203185
chr3	YM-marker03370	793579	YM-3:12.643000	NW_008988372.1:228114
chr3	Pyd03_014	844448	BD-3:14.700000	NW_008988372.1:278983
chr3	YM-marker03372	946763	YM-3:50.194000	NW_008988372.1:381298
chr3	MH-marker03979	1044198	MH-3:10.261000	NW_008988450.1:393046
chr3	YM-marker03715	1046430	YM-3:11.384000	NW_008988450.1:390814
chr3	YM-marker03714	1058378	YM-3:0.000000	NW_008988450.1:378866
chr3	YM-marker03713	1404227	YM-3:13.549000	NW_008988450.1:33017
chr3	YM-marker02606	1506081	YM-3:26.468000	NW_008988225.1:68738
chr3	Pyb03_022	1518235	BD-3:17.700000	NW_008988225.1:80892
chr3	Pyb03_037	1652785	BD-3:18.600000	NW_008988225.1:215442
chr3	MH-marker02815	1686105	MH-3:11.500000	NW_008988225.1:248762
chr3	YM-marker02607	1686105	YM-3:20.697000	NW_008988225.1:248762
chr3	Pyd03_007	1742280	BD-3:0.900000	NW_008988225.1:304937
chr3	YM-marker02609	1827610	YM-3:25.146000	NW_008988225.1:390267
chr3	Pyb03_020	1830068	BD-3:17.200000	NW_008988225.1:392725
chr3	MH-marker02818	1844506	MH-3:11.891000	NW_008988225.1:407163
chr3	MH-marker02821	1973695	MH-3:8.830000	NW_008988225.1:536352
chr3	Pybd03_003	1989602	BD-3:16.400000	NW_008988225.1:552259
chr3	YM-marker02612	2001017	YM-3:22.519000	NW_008988225.1:563674
chr3	Pyb03_042	2022944	BD-3:18.700000	NW_008988225.1:585601
chr3	YM-marker02614	2050306	YM-3:26.868000	NW_008988225.1:612963
chr3	MH-marker02822	2051491	MH-3:12.894000	NW_008988225.1:614148
chr3	Pyd03_013	2082197	BD-3:14.500000	NW_008988225.1:644854
chr3	YM-marker04863	2159837	YM-3:21.214000	NW_008989056.1:72825
chr3	YM-marker04862	2214227	YM-3:23.586000	NW_008989056.1:18435
chr3	YM-marker04861	2227334	YM-3:23.042000	NW_008989056.1:5328
chr3	MH-marker04828	2234813	MH-3:13.338000	NW_008988821.1:2052
chr3	Pyd03_025	2246672	BD-3:35.300000	NW_008988821.1:13911
chr3	YM-marker04585	2247630	YM-3:21.719000	NW_008988821.1:14869
chr3	MH-marker04829	2247919	MH-3:12.363000	NW_008988821.1:15158
chr3	Pyd03_006	2262727	BD-3:0.000000	NW_008988821.1:29966
chr3	MH-marker04830	2269141	MH-3:13.722000	NW_008988821.1:36380
chr3	YM-marker04586	2327555	YM-3:42.871000	NW_008988821.1:94794
chr3	YM-marker04587	2351283	YM-3:44.591000	NW_008988821.1:118522
chr3	YM-marker04588	2384532	YM-3:19.903000	NW_008988821.1:151771
chr3	Pyd03_005	2415127	BD-3:0.000000	NW_008988821.1:182366
chr3	YM-marker03528	2429273	YM-3:41.863000	NW_008988407.1:2972
chr3	YM-marker03529	2446817	YM-3:17.032000	NW_008988407.1:20516
chr3	MH-marker03788	2446827	MH-3:0.000000	NW_008988407.1:20526
chr3	Pyb03_036	2468245	BD-3:18.500000	NW_008988407.1:41944
chr3	MH-marker03792	2573229	MH-3:14.367000	NW_008988407.1:146928
chr3	YM-marker03531	2573229	YM-3:23.512000	NW_008988407.1:146928
chr3	Pyb03_028	2577245	BD-3:17.900000	NW_008988407.1:150944
chr3	Pyd03_024	2593532	BD-3:35.300000	NW_008988407.1:167231
chr3	MH-marker03793	2636737	MH-3:15.532000	NW_008988407.1:210436
chr3	YM-marker03532	2636737	YM-3:23.984000	NW_008988407.1:210436
chr3	Pyb03_032	2731675	BD-3:18.500000	NW_008988407.1:305374
chr3	YM-marker03534	2750104	YM-3:28.637000	NW_008988407.1:323803
chr3	Pyd03_023	2768919	BD-3:35.200000	NW_008988407.1:342618
chr3	MH-marker03922	3010642	MH-3:16.533000	NW_008988437.1:264236
chr3	YM-marker03666	3026398	YM-3:21.585000	NW_008988437.1:248480
chr3	MH-marker03920	3057732	MH-3:16.971000	NW_008988437.1:217146
chr3	MH-marker03919	3057882	MH-3:13.992000	NW_008988437.1:216996
chr3	Pyb03_021	3058330	BD-3:17.300000	NW_008988437.1:216548
chr3	YM-marker03665	3066016	YM-3:26.156000	NW_008988437.1:208862
chr3	MH-marker03918	3087958	MH-3:14.949000	NW_008988437.1:186920
chr3	YM-marker03664	3087958	YM-3:28.042000	NW_008988437.1:186920
chr3	MH-marker03917	3202131	MH-3:15.259000	NW_008988437.1:72747
chr3	YM-marker03663	3202131	YM-3:31.344000	NW_008988437.1:72747
chr3	YM-marker04053	3298361	YM-3:29.153000	NW_008988552.1:305799
chr3	Pyb03_047	3310100	BD-3:18.900000	NW_008988552.1:294060
chr3	MH-marker04315	3335216	MH-3:17.290000	NW_008988552.1:268944
chr3	MH-marker04314	3335436	MH-3:18.832000	NW_008988552.1:268724
chr3	YM-marker04052	3335436	YM-3:27.319000	NW_008988552.1:268724
chr3	Pyb03_008	3377179	BD-3:10.400000	NW_008988552.1:226981
chr3	MH-marker04313	3387105	MH-3:17.998000	NW_008988552.1:217055
chr3	MH-marker04312	3387130	MH-3:18.439000	NW_008988552.1:217030
chr3	YM-marker04051	3387161	YM-3:19.137000	NW_008988552.1:216999
chr3	YM-marker03584	3628348	YM-3:32.826000	NW_008988422.1:24089
chr3	MH-marker03841	3628373	MH-3:22.438000	NW_008988422.1:24114
chr3	MH-marker03842	3661993	MH-3:22.828000	NW_008988422.1:57734
chr3	YM-marker03585	3727919	YM-3:34.669000	NW_008988422.1:123660
chr3	Pyb03_009	3774368	BD-3:11.500000	NW_008988422.1:170109
chr3	MH-marker03844	3802601	MH-3:23.877000	NW_008988422.1:198342
chr3	YM-marker03587	3802601	YM-3:33.469000	NW_008988422.1:198342
chr3	YM-marker03588	3848948	YM-3:18.227000	NW_008988422.1:244689
chr3	Pyb03_056	3917242	BD-3:22.900000	NW_008988422.1:312983
chr3	YM-marker03590	4010192	YM-3:37.061000	NW_008988422.1:405933
chr3	Pyb03_053	4016042	BD-3:22.600000	NW_008988422.1:411783
chr3	Pyb03_055	4028754	BD-3:22.900000	NW_008988422.1:424495
chr3	MH-marker04996	4050648	MH-3:26.551000	NW_008988956.1:18941
chr3	YM-marker04753	4050648	YM-3:32.227000	NW_008988956.1:18941
chr3	YM-marker04754	4063373	YM-3:32.607000	NW_008988956.1:31666
chr3	MH-marker04997	4090425	MH-3:25.700000	NW_008988956.1:58718
chr3	YM-marker04755	4090425	YM-3:29.800000	NW_008988956.1:58718
chr3	YM-marker04756	4120066	YM-3:30.819000	NW_008988956.1:88359
chr3	YM-marker04757	4185028	YM-3:34.142000	NW_008988956.1:153321
chr3	Pyb03_065	4189007	BD-3:24.800000	NW_008988725.1:310
chr3	YM-marker01271	4909034	YM-3:31.296000	NW_008988097.1:662281
chr3	Pyb03_061	4910406	BD-3:24.800000	NW_008988097.1:660909
chr3	YM-marker01270	4920472	YM-3:32.016000	NW_008988097.1:650843
chr3	Pyd03_030	4928244	BD-3:39.600000	NW_008988097.1:643071
chr3	MH-marker01419	4934067	MH-3:27.334000	NW_008988097.1:637248
chr3	YM-marker01269	4934067	YM-3:33.203000	NW_008988097.1:637248
chr3	MH-marker01418	5503536	MH-10:44.112000	NW_008988097.1:67779
chr3	MH-marker01417	5503821	MH-10:44.621000	NW_008988097.1:67494
chr3	Pybd10_013	5503954	BD-10:83.000000	NW_008988097.1:67361
chr3	Pyb03_074	5577358	BD-3:30.000000	NW_008988120.1:5944
chr3	YM-marker01567	5590969	YM-3:26.924000	NW_008988120.1:19555
chr3	MH-marker01692	5639093	MH-3:29.527000	NW_008988120.1:67679
chr3	Pybd03_006	5659041	BD-3:30.600000	NW_008988120.1:87627
chr3	MH-marker01693	5674059	MH-3:28.931000	NW_008988120.1:102645
chr3	YM-marker01570	5710282	YM-3:34.858000	NW_008988120.1:138868
chr3	MH-marker01695	5751307	MH-3:29.990000	NW_008988120.1:179893
chr3	Pyb03_094	5781640	BD-3:33.900000	NW_008988120.1:210226
chr3	Pyb03_075	5901092	BD-3:30.000000	NW_008988120.1:329678
chr3	MH-marker01696	5960692	MH-3:30.749000	NW_008988120.1:389278
chr3	Pyb03_091	6000195	BD-3:31.600000	NW_008988120.1:428781
chr3	Pyb03_076	6135311	BD-3:30.100000	NW_008988120.1:563897
chr3	YM-marker01575	6135318	YM-3:30.206000	NW_008988120.1:563904
chr3	Pyd03_032	6173519	BD-3:42.800000	NW_008988120.1:602105
chr3	Pybd03_004	6190188	BD-3:22.000000	NW_008988120.1:618774
chr3	YM-marker01578	6231000	YM-3:37.289000	NW_008988120.1:659586
chr3	Pyb03_078	6248347	BD-3:30.100000	NW_008988120.1:676933
chr3	MH-marker01699	6344978	MH-3:31.486000	NW_008988120.1:773564
chr3	Pyb03_079	6361602	BD-3:30.200000	NW_008988120.1:790188
chr3	Pyb03_082	6406248	BD-3:30.300000	NW_008988120.1:834834
chr3	MH-marker01702	6455390	MH-3:32.439000	NW_008988120.1:883976
chr3	MH-marker01703	6535926	MH-3:32.887000	NW_008988120.1:964512
chr3	YM-marker01582	6551027	YM-3:39.321000	NW_008988120.1:979613
chr3	YM-marker04782	6640451	YM-3:27.856000	NW_008988980.1:59235
chr3	YM-marker04783	6675863	YM-3:29.359000	NW_008988980.1:94647
chr3	Pyb03_083	6682026	BD-3:30.300000	NW_008988980.1:100810
chr3	Pyb03_089	6683322	BD-3:31.100000	NW_008988980.1:102106
chr3	YM-marker04784	6689497	YM-3:30.783000	NW_008988980.1:108281
chr3	Pyb03_088	6700713	BD-3:31.100000	NW_008988980.1:119497
chr3	MH-marker05026	6728557	MH-3:34.007000	NW_008988980.1:147341
chr3	Pyb03_086	6732284	BD-3:31.100000	NW_008988980.1:151068
chr3	MH-marker03407	6837671	MH-3:36.763000	NW_008988330.1:103374
chr3	YM-marker03181	6837671	YM-3:40.598000	NW_008988330.1:103374
chr3	YM-marker03182	6890588	YM-3:24.813000	NW_008988330.1:156291
chr3	Pybd03_009	6903547	BD-3:49.500000	NW_008988330.1:169250
chr3	Pyb03_097	6945550	BD-3:54.700000	NW_008988330.1:211253
chr3	MH-marker03410	6951882	MH-3:35.126000	NW_008988330.1:217585
chr3	YM-marker03184	6952070	YM-3:40.761000	NW_008988330.1:217773
chr3	MH-marker03412	7034777	MH-3:36.262000	NW_008988330.1:300480
chr3	YM-marker03185	7034777	YM-3:41.485000	NW_008988330.1:300480
chr3	Pyb03_093	7101884	BD-3:33.000000	NW_008988330.1:367587
chr3	YM-marker03187	7175545	YM-3:38.651000	NW_008988330.1:441248
chr3	MH-marker04742	7406557	MH-3:37.251000	NW_008988761.1:61637
chr3	YM-marker04501	7406774	YM-3:35.771000	NW_008988761.1:61420
chr3	Pybd03_011	7407127	BD-3:51.600000	NW_008988761.1:61067
chr3	MH-marker04741	7443749	MH-3:37.599000	NW_008988761.1:24445
chr3	YM-marker04500	7449846	YM-3:43.576000	NW_008988761.1:18348
chr3	MH-marker04739	7449913	MH-3:34.599000	NW_008988761.1:18281
chr3	YM-marker03013	7547597	YM-3:22.652000	NW_008988295.1:469143
chr3	Pyb03_096	7550909	BD-3:54.600000	NW_008988295.1:465831
chr3	YM-marker03012	7676926	YM-3:43.101000	NW_008988295.1:339814
chr3	YM-marker03011	7800615	YM-3:18.935000	NW_008988295.1:216125
chr3	Pyb03_102	7834368	BD-3:55.100000	NW_008988295.1:182372
chr3	MH-marker03236	7857288	MH-3:35.778000	NW_008988295.1:159452
chr3	YM-marker03009	7857288	YM-3:43.737000	NW_008988295.1:159452
chr3	Pyb03_100	7909002	BD-3:54.800000	NW_008988295.1:107738
chr3	YM-marker02946	8022416	YM-3:45.973000	NW_008988284.1:5577
chr3	YM-marker02948	8096267	YM-3:47.359000	NW_008988284.1:79428
chr3	YM-marker02951	8263999	YM-3:43.486000	NW_008988284.1:247160
chr3	YM-marker02953	8396952	YM-3:44.174000	NW_008988284.1:380113
chr3	YM-marker02957	8571385	YM-3:88.415000	NW_008988284.1:554546
chr3	Pyb03_113	8582513	BD-3:56.400000	NW_008988292.1:7491
chr3	YM-marker02997	8597118	YM-3:45.271000	NW_008988292.1:22096
chr3	YM-marker02998	8614845	YM-3:47.452000	NW_008988292.1:39823
chr3	MH-marker03227	8663802	MH-3:38.480000	NW_008988292.1:88780
chr3	YM-marker03000	8663802	YM-3:44.557000	NW_008988292.1:88780
chr3	Pyb03_104	8696256	BD-3:55.500000	NW_008988292.1:121234
chr3	MH-marker03228	8721159	MH-3:39.055000	NW_008988292.1:146137
chr3	YM-marker03002	8721159	YM-3:46.106000	NW_008988292.1:146137
chr3	Pyb03_108	8819618	BD-3:55.800000	NW_008988292.1:244596
chr3	Pyb03_114	8856863	BD-3:56.500000	NW_008988292.1:281841
chr3	Pyb03_106	8858198	BD-3:55.700000	NW_008988292.1:283176
chr3	YM-marker03004	8862808	YM-3:38.616000	NW_008988292.1:287786
chr3	MH-marker04090	9214139	MH-3:40.030000	NW_008988486.1:291767
chr3	YM-marker03826	9214139	YM-3:46.659000	NW_008988486.1:291767
chr3	Pyb03_109	9217863	BD-3:56.000000	NW_008988486.1:288043
chr3	YM-marker03825	9269801	YM-3:46.420000	NW_008988486.1:236105
chr3	MH-marker04089	9270565	MH-3:40.338000	NW_008988486.1:235341
chr3	Pyb03_110	9303941	BD-3:56.100000	NW_008988486.1:201965
chr3	Pyb03_111	9320194	BD-3:56.200000	NW_008988486.1:185712
chr3	YM-marker03824	9496416	YM-3:21.564000	NW_008988486.1:9490
chr3	YM-marker03827	9524857	YM-3:50.291000	NW_008988487.1:18852
chr3	MH-marker04092	9561150	MH-3:41.610000	NW_008988487.1:55145
chr3	YM-marker03828	9561150	YM-3:49.132000	NW_008988487.1:55145
chr3	Pyb03_164	9639534	BD-3:68.200000	NW_008988487.1:133529
chr3	MH-marker04096	9664675	MH-3:42.483000	NW_008988487.1:158670
chr3	YM-marker03830	9664675	YM-3:49.478000	NW_008988487.1:158670
chr3	MH-marker04097	9718499	MH-3:42.956000	NW_008988487.1:212494
chr3	MH-marker04098	9752968	MH-3:43.655000	NW_008988487.1:246963
chr3	YM-marker03833	9752968	YM-3:48.678000	NW_008988487.1:246963
chr3	Pyb03_126	9849210	BD-3:58.100000	NW_008988487.1:343205
chr3	YM-marker03835	9852149	YM-3:42.392000	NW_008988487.1:346144
chr3	MH-marker04099	9852173	MH-3:42.136000	NW_008988487.1:346168
chr3	MH-marker04100	9852186	MH-3:44.902000	NW_008988487.1:346181
chr3	YM-marker04485	10037492	YM-3:51.063000	NW_008988750.1:152814
chr3	Pyb03_133	10051789	BD-3:58.400000	NW_008988750.1:167111
chr3	YM-marker04486	10064834	YM-3:51.798000	NW_008988750.1:180156
chr3	YM-marker04153	10223887	YM-3:52.567000	NW_008988595.1:119832
chr3	Pyb03_115	10224322	BD-3:56.800000	NW_008988595.1:120267
chr3	YM-marker04154	10297798	YM-3:54.184000	NW_008988595.1:193743
chr3	Pyb03_116	10484700	BD-3:57.200000	NW_008988695.1:81500
chr3	Pyb03_117	10656897	BD-3:57.200000	NW_008989177.1:7855
chr3	Pyb03_118	10706319	BD-3:57.800000	NW_008989177.1:57277
chr3	YM-marker04267	10860177	YM-3:43.022000	NW_008988640.1:107114
chr3	YM-marker04268	10896264	YM-3:55.696000	NW_008988640.1:143201
chr3	Pyb03_121	11170280	BD-3:58.000000	NW_008988858.1:144969
chr3	Pybd03_008	11219869	BD-3:48.200000	NW_008988847.1:14246
chr3	Pyb03_127	11220812	BD-3:58.100000	NW_008988847.1:15189
chr3	Pybd03_013	11252697	BD-3:62.100000	NW_008988847.1:47074
chr3	Pyb02_197	11364851	BD-2:67.500000	NW_008988847.1:159228
chr3	Pyd02_006	11368713	BD-2:17.100000	NW_008988847.1:163090
chr3	Pyb03_124	11415027	BD-3:58.100000	NW_008989408.1:24474
chr3	YM-marker03774	11460017	YM-3:56.817000	NW_008988468.1:389722
chr3	Pyb03_149	11475484	BD-3:61.000000	NW_008988468.1:374255
chr3	MH-marker04034	11486155	MH-3:47.596000	NW_008988468.1:363584
chr3	YM-marker03773	11486156	YM-3:9.926000	NW_008988468.1:363583
chr3	Pyb03_174	11493611	BD-3:86.200000	NW_008988468.1:356128
chr3	Pyb03_146	11498564	BD-3:60.500000	NW_008988468.1:351175
chr3	MH-marker04033	11536089	MH-3:48.792000	NW_008988468.1:313650
chr3	YM-marker03772	11536096	YM-3:49.486000	NW_008988468.1:313643
chr3	MH-marker04032	11820798	MH-3:49.238000	NW_008988468.1:28941
chr3	YM-marker03771	11820798	YM-3:57.488000	NW_008988468.1:28941
chr3	MH-marker05206	11851909	MH-3:49.604000	NW_008989202.1:98836
chr3	YM-marker04981	11851909	YM-3:52.865000	NW_008989202.1:98836
chr3	YM-marker04979	11911330	YM-3:58.569000	NW_008989202.1:39415
chr3	MH-marker04326	12173211	MH-3:51.174000	NW_008988555.1:222367
chr3	YM-marker03279	12289943	YM-3:58.227000	NW_008988351.1:11048
chr3	YM-marker03280	12377594	YM-3:12.514000	NW_008988351.1:98699
chr3	Pyb03_180	12409874	BD-3:87.900000	NW_008988351.1:130979
chr3	YM-marker03281	12442468	YM-3:60.243000	NW_008988351.1:163573
chr3	Pyb03_159	12464687	BD-3:62.600000	NW_008988351.1:185792
chr3	Pyb03_158	12466803	BD-3:62.500000	NW_008988351.1:187908
chr3	Pyb03_171	12475925	BD-3:79.700000	NW_008988351.1:197030
chr3	Pyb03_173	12475988	BD-3:80.300000	NW_008988351.1:197093
chr3	Pyb03_161	12487086	BD-3:62.700000	NW_008988351.1:208191
chr3	MH-marker03511	12521811	MH-3:52.521000	NW_008988351.1:242916
chr3	YM-marker03282	12530221	YM-3:51.548000	NW_008988351.1:251326
chr3	Pyb03_160	12530350	BD-3:62.600000	NW_008988351.1:251455
chr3	Pyb03_172	12537196	BD-3:80.100000	NW_008988351.1:258301
chr3	Pyb03_162	12568876	BD-3:63.000000	NW_008988351.1:289981
chr3	MH-marker03512	12605869	MH-3:53.210000	NW_008988351.1:326974
chr3	Pyb03_178	12605878	BD-3:87.500000	NW_008988351.1:326983
chr3	YM-marker03284	12689242	YM-3:62.202000	NW_008988351.1:410347
chr3	MH-marker05005	12862210	MH-3:54.939000	NW_008988963.1:90460
chr3	Pyb03_179	12958815	BD-3:87.900000	NW_008988150.1:859705
chr3	MH-marker02148	13099413	MH-3:55.653000	NW_008988150.1:719107
chr3	YM-marker01967	13099421	YM-3:60.745000	NW_008988150.1:719099
chr3	Pyb03_194	13249546	BD-3:92.200000	NW_008988150.1:568974
chr3	MH-marker02144	13253937	MH-3:53.980000	NW_008988150.1:564583
chr3	YM-marker01965	13254143	YM-3:53.088000	NW_008988150.1:564377
chr3	YM-marker01964	13278581	YM-3:63.692000	NW_008988150.1:539939
chr3	MH-marker02143	13306498	MH-3:56.194000	NW_008988150.1:512022
chr3	Pyb03_236	13308528	BD-3:113.600000	NW_008988150.1:509992
chr3	YM-marker01963	13580106	YM-3:14.053000	NW_008988150.1:238414
chr3	YM-marker01962	13659024	YM-3:55.909000	NW_008988150.1:159496
chr3	Pybd03_017	14066567	BD-3:109.300000	NW_008988456.1:247948
chr3	Pybd03_015	14068939	BD-3:93.400000	NW_008988456.1:250320
chr3	Pyb03_209	14132368	BD-3:93.500000	NW_008988456.1:313749
chr3	Pybd03_018	14586919	BD-3:111.300000	NW_008988484.1:366640
chr3	Pyb03_201	14593843	BD-3:93.200000	NW_008988484.1:373564
chr3	MH-marker02183	14755979	MH-3:57.535000	NW_008988156.1:707376
chr3	YM-marker02015	14755979	YM-3:65.759000	NW_008988156.1:707376
chr3	Pyb03_239	14762424	BD-3:113.700000	NW_008988156.1:700931
chr3	MH-marker02182	14805217	MH-3:58.159000	NW_008988156.1:658138
chr3	Pyb03_237	14838203	BD-3:113.600000	NW_008988156.1:625152
chr3	Pyb03_196	14849466	BD-3:92.300000	NW_008988156.1:613889
chr3	Pyb03_197	14849527	BD-3:92.500000	NW_008988156.1:613828
chr3	Pyb03_241	14967749	BD-3:113.700000	NW_008988156.1:495606
chr3	Pyb03_189	14972819	BD-3:91.600000	NW_008988156.1:490536
chr3	Pyb03_187	14974565	BD-3:91.500000	NW_008988156.1:488790
chr3	YM-marker02011	14993216	YM-3:65.298000	NW_008988156.1:470139
chr3	Pyb03_240	15014681	BD-3:113.700000	NW_008988156.1:448674
chr3	MH-marker02180	15100920	MH-3:59.466000	NW_008988156.1:362435
chr3	Pyb03_195	15104731	BD-3:92.200000	NW_008988156.1:358624
chr3	YM-marker02006	15227146	YM-3:66.593000	NW_008988156.1:236209
chr3	Pyb03_208	15235966	BD-3:93.500000	NW_008988156.1:227389
chr3	Pyd03_052	15308008	BD-3:126.300000	NW_008988156.1:155347
chr3	Pyd03_053	15398258	BD-3:126.400000	NW_008988156.1:65097
chr3	YM-marker02002	15408493	YM-3:59.007000	NW_008988156.1:54862
chr3	MH-marker02170	15420222	MH-3:60.867000	NW_008988156.1:43133
chr3	MH-marker02169	15456198	MH-3:60.457000	NW_008988156.1:7157
chr3	YM-marker01999	15463313	YM-3:61.364000	NW_008988156.1:42
chr3	YM-marker03119	15678918	YM-3:65.945000	NW_008988317.1:215464
chr3	MH-marker03344	15697093	MH-3:65.225000	NW_008988317.1:233639
chr3	Pyb03_225	15751249	BD-3:96.100000	NW_008988317.1:287795
chr3	YM-marker03120	15911118	YM-3:66.540000	NW_008988317.1:447664
chr3	YM-marker02763	16356910	YM-3:70.108000	NW_008988252.1:360380
chr3	MH-marker02993	16356918	MH-3:61.300000	NW_008988252.1:360388
chr3	YM-marker02764	16369037	YM-3:70.177000	NW_008988252.1:372507
chr3	MH-marker02994	16393993	MH-3:63.212000	NW_008988252.1:397463
chr3	YM-marker02766	16423926	YM-3:68.656000	NW_008988252.1:427396
chr3	MH-marker02995	16472361	MH-3:61.685000	NW_008988252.1:475831
chr3	YM-marker02768	16493857	YM-3:71.649000	NW_008988252.1:497327
chr3	MH-marker02996	16539051	MH-3:62.525000	NW_008988252.1:542521
chr3	YM-marker02770	16585186	YM-3:73.097000	NW_008988252.1:588656
chr3	Pyb03_242	16625594	BD-3:115.700000	NW_008989263.1:20774
chr3	Pyb03_245	16627251	BD-3:116.300000	NW_008989263.1:22431
chr3	YM-marker02225	16868500	YM-3:69.053000	NW_008988182.1:172213
chr3	MH-marker02409	16898829	MH-3:64.128000	NW_008988182.1:202542
chr3	YM-marker02226	16910047	YM-3:78.391000	NW_008988182.1:213760
chr3	Pyb03_415	17048174	BD-3:153.600000	NW_008988182.1:351887
chr3	MH-marker02412	17097760	MH-3:65.652000	NW_008988182.1:401473
chr3	Pyb03_220	17252889	BD-3:94.400000	NW_008988182.1:556602
chr3	YM-marker02229	17270023	YM-3:70.302000	NW_008988182.1:573736
chr3	MH-marker02413	17330416	MH-3:66.401000	NW_008988182.1:634129
chr3	Pyb03_417	17377711	BD-3:154.400000	NW_008988182.1:681424
chr3	YM-marker02232	17379066	YM-3:72.200000	NW_008988182.1:682779
chr3	MH-marker02414	17396893	MH-3:67.330000	NW_008988182.1:700606
chr3	Pybd03_014	17400418	BD-3:89.400000	NW_008988182.1:704131
chr3	Pyb03_244	17421958	BD-3:116.300000	NW_008988182.1:725671
chr3	YM-marker02234	17434575	YM-3:71.524000	NW_008988182.1:738288
chr3	YM-marker03407	17503066	YM-3:101.074000	NW_008988382.1:447807
chr3	YM-marker03406	17550549	YM-3:99.816000	NW_008988382.1:400324
chr3	Pyb03_327	17590585	BD-3:147.400000	NW_008988382.1:360288
chr3	YM-marker03405	17601049	YM-3:93.661000	NW_008988382.1:349824
chr3	Pyb03_250	17605314	BD-3:119.900000	NW_008988382.1:345559
chr3	YM-marker03404	17629090	YM-3:99.450000	NW_008988382.1:321783
chr3	Pyb03_251	17686380	BD-3:120.100000	NW_008988382.1:264493
chr3	Pyb03_295	17716906	BD-3:133.500000	NW_008988382.1:233967
chr3	YM-marker03403	17754067	YM-3:99.495000	NW_008988382.1:196806
chr3	YM-marker00326	17990184	YM-14:17.123000	NW_008988047.1:39212
chr3	MH-marker00371	18132234	MH-3:89.848000	NW_008988047.1:181262
chr3	MH-marker00372	18149124	MH-3:87.035000	NW_008988047.1:198152
chr3	YM-marker00328	18149124	YM-3:94.596000	NW_008988047.1:198152
chr3	Pyb03_256	18204769	BD-3:121.100000	NW_008988047.1:253797
chr3	Pyb03_254	18243100	BD-3:121.000000	NW_008988047.1:292128
chr3	MH-marker00378	18404887	MH-3:78.408000	NW_008988047.1:453915
chr3	Pyb03_258	18448926	BD-3:121.700000	NW_008988047.1:497954
chr3	MH-marker00379	18454386	MH-3:78.989000	NW_008988047.1:503414
chr3	MH-marker00380	18468458	MH-3:119.288000	NW_008988047.1:517486
chr3	Pyb03_269	18498642	BD-3:122.800000	NW_008988047.1:547670
chr3	MH-marker00382	18500375	MH-3:80.578000	NW_008988047.1:549403
chr3	MH-marker00383	18517069	MH-3:122.410000	NW_008988047.1:566097
chr3	YM-marker00335	18592555	YM-3:98.486000	NW_008988047.1:641583
chr3	MH-marker00388	18745035	MH-3:80.073000	NW_008988047.1:794063
chr3	MH-marker00389	18786832	MH-3:81.308000	NW_008988047.1:835860
chr3	MH-marker00391	18858252	MH-3:76.753000	NW_008988047.1:907280
chr3	Pyb03_264	18927033	BD-3:122.400000	NW_008988047.1:976061
chr3	Pyb03_277	18975596	BD-3:122.800000	NW_008988047.1:1024624
chr3	Pyb03_274	18988555	BD-3:122.800000	NW_008988047.1:1037583
chr3	Pyb03_278	19009324	BD-3:122.800000	NW_008988047.1:1058352
chr3	YM-marker00345	19045182	YM-3:95.809000	NW_008988047.1:1094210
chr3	Pyb03_276	19049662	BD-3:122.800000	NW_008988047.1:1098690
chr3	MH-marker00394	19123821	MH-3:82.078000	NW_008988047.1:1172849
chr3	Pyb03_288	19132886	BD-3:125.200000	NW_008988047.1:1181914
chr3	Pyb03_268	19150836	BD-3:122.700000	NW_008988047.1:1199864
chr3	Pyb03_273	19158365	BD-3:122.800000	NW_008988047.1:1207393
chr3	MH-marker00396	19158632	MH-3:85.824000	NW_008988047.1:1207660
chr3	Pyb03_265	19241149	BD-3:122.600000	NW_008988047.1:1290177
chr3	Pyb03_271	19248819	BD-3:122.800000	NW_008988047.1:1297847
chr3	MH-marker00399	19249245	MH-3:84.973000	NW_008988047.1:1298273
chr3	MH-marker00401	19313702	MH-3:82.864000	NW_008988047.1:1362730
chr3	Pyb03_281	19354062	BD-3:123.100000	NW_008988047.1:1403090
chr3	YM-marker00354	19375092	YM-3:96.763000	NW_008988047.1:1424120
chr3	Pyb03_272	19400987	BD-3:122.800000	NW_008988047.1:1450015
chr3	Pyb03_280	19408886	BD-3:122.900000	NW_008988047.1:1457914
chr3	MH-marker00402	19418713	MH-3:84.066000	NW_008988047.1:1467741
chr3	Pyb03_279	19555330	BD-3:122.800000	NW_008988047.1:1604358
chr3	MH-marker00406	19560366	MH-3:116.469000	NW_008988047.1:1609394
chr3	Pyb03_270	19576745	BD-3:122.800000	NW_008988047.1:1625773
chr3	YM-marker00362	19614177	YM-3:97.795000	NW_008988047.1:1663205
chr3	MH-marker00411	19638952	MH-3:83.435000	NW_008988047.1:1687980
chr3	Pyb03_263	19680172	BD-3:122.400000	NW_008988047.1:1729200
chr3	Pyb03_340	19791749	BD-3:149.300000	NW_008989000.1:100835
chr3	YM-marker04807	19793445	YM-3:73.762000	NW_008989000.1:99139
chr3	YM-marker04806	19881732	YM-3:74.307000	NW_008989000.1:10852
chr3	MH-marker04209	19923631	MH-3:91.044000	NW_008988519.1:30948
chr3	YM-marker03947	19923645	YM-3:75.077000	NW_008988519.1:30962
chr3	YM-marker03948	19988913	YM-3:73.049000	NW_008988519.1:96230
chr3	YM-marker03949	20026081	YM-3:74.815000	NW_008988519.1:133398
chr3	YM-marker03950	20075381	YM-3:75.555000	NW_008988519.1:182698
chr3	Pyb03_226	20075788	BD-3:97.000000	NW_008988519.1:183105
chr3	Pyb03_344	20080231	BD-3:149.400000	NW_008988519.1:187548
chr3	YM-marker03951	20099839	YM-3:76.378000	NW_008988519.1:207156
chr3	Pyb03_356	20278692	BD-3:149.700000	NW_008989017.1:35925
chr3	Pyb03_410	20319732	BD-3:151.700000	NW_008989017.1:76965
chr3	Pyb03_401	20327103	BD-3:150.800000	NW_008989017.1:84336
chr3	Pyb03_339	20492534	BD-3:149.200000	NW_008988099.1:106503
chr3	YM-marker01282	20560252	YM-3:77.047000	NW_008988099.1:174221
chr3	YM-marker01285	20614082	YM-3:78.308000	NW_008988099.1:228051
chr3	Pyb03_336	20890483	BD-3:149.200000	NW_008988099.1:504452
chr3	Pyb03_184	20924390	BD-3:90.500000	NW_008988099.1:538359
chr3	Pyd03_058	21076217	BD-3:138.500000	NW_008988099.1:690186
chr3	Pyb03_392	21100338	BD-3:150.200000	NW_008988099.1:714307
chr3	Pyb03_357	21100421	BD-3:149.800000	NW_008988099.1:714390
chr3	YM-marker01289	21156998	YM-3:79.790000	NW_008988099.1:770967
chr3	Pyb03_377	21181720	BD-3:149.900000	NW_008988099.1:795689
chr3	YM-marker01292	21338994	YM-3:80.604000	NW_008988099.1:952963
chr3	MH-marker01434	21357888	MH-3:70.348000	NW_008988099.1:971857
chr3	Pyb03_385	21375752	BD-3:150.200000	NW_008988099.1:989721
chr3	Pyb03_378	21379789	BD-3:149.900000	NW_008988099.1:993758
chr3	Pyb03_396	21414013	BD-3:150.300000	NW_008988099.1:1027982
chr3	Pyb03_403	21486663	BD-3:151.000000	NW_008988099.1:1100632
chr3	Pyb03_373	21486695	BD-3:149.900000	NW_008988099.1:1100664
chr3	YM-marker01296	21514651	YM-3:86.765000	NW_008988099.1:1128620
chr3	Pyb03_376	21517987	BD-3:149.900000	NW_008988099.1:1131956
chr3	Pyb03_358	21604412	BD-3:149.800000	NW_008988641.1:187741
chr3	YM-marker04271	21635696	YM-3:81.386000	NW_008988641.1:156457
chr3	YM-marker04270	21652894	YM-3:81.932000	NW_008988641.1:139259
chr3	Pyb03_387	21792382	BD-3:150.200000	NW_008990101.1:4605
chr3	Pybd03_023	21792511	BD-3:153.800000	NW_008990101.1:24350
chr3	Pyb03_284	21792641	BD-3:124.500000	NW_008990101.1:89837
chr3	Pyb03_372	21792770	BD-3:149.900000	NW_008990101.1:167300
chr3	Pyb03_345	21792899	BD-3:149.500000	NW_008990101.1:186581
chr3	Pyb03_361	21793029	BD-3:149.800000	NW_008990101.1:203726
chr3	Pyb03_397	21793158	BD-3:150.600000	NW_008990101.1:217493
chr3	Pyd03_064	21793287	BD-3:145.300000	NW_008990101.1:268970
chr3	Pyb03_391	21793417	BD-3:150.200000	NW_008990101.1:278599
chr3	Pyd03_071	21793546	BD-3:157.800000	NW_008990101.1:304762
chr3	Pyd03_073	21793676	BD-3:157.800000	NW_008990101.1:307123
chr3	Pyd03_072	21793805	BD-3:157.800000	NW_008990101.1:342933
chr3	Pyb03_375	21793934	BD-3:149.900000	NW_008990101.1:350357
chr3	Pyb03_346	21794064	BD-3:149.600000	NW_008990101.1:351373
chr3	Pybd03_020	21794193	BD-3:148.800000	NW_008990101.1:370550
chr3	Pyb03_389	21794322	BD-3:150.200000	NW_008990101.1:411218
chr3	Pyb03_388	21794452	BD-3:150.200000	NW_008990101.1:506056
chr3	YM-marker01975	22027133	YM-3:90.573000	NW_008988151.1:648978
chr3	Pyb03_354	22057623	BD-3:149.700000	NW_008988151.1:618488
chr3	YM-marker01973	22110282	YM-3:83.399000	NW_008988151.1:565829
chr3	Pyb03_405	22199477	BD-3:151.100000	NW_008988151.1:476634
chr3	YM-marker01971	22203185	YM-3:84.089000	NW_008988151.1:472926
chr3	YM-marker01969	22295188	YM-3:85.918000	NW_008988151.1:380923
chr3	Pyb03_384	22301902	BD-3:150.200000	NW_008988151.1:374209
chr3	Pybd03_022	22315665	BD-3:152.500000	NW_008988151.1:360446
chr3	Pyb03_382	22358850	BD-3:150.200000	NW_008988151.1:317261
chr3	Pyb03_383	22388809	BD-3:150.200000	NW_008988151.1:287302
chr3	Pyb03_351	22407962	BD-3:149.700000	NW_008988151.1:268149
chr3	YM-marker01968	22477894	YM-3:87.172000	NW_008988151.1:198217
chr3	Pyb03_364	22493906	BD-3:149.800000	NW_008988151.1:182205
chr3	Pyb03_359	22495151	BD-3:149.800000	NW_008988151.1:180960
chr3	Pyb03_366	22560163	BD-3:149.800000	NW_008988151.1:115948
chr3	YM-marker04944	22753950	YM-3:97.463000	NW_008989172.1:27640
chr3	Pyb03_312	22758301	BD-3:147.000000	NW_008989172.1:23289
chr3	YM-marker04943	22776398	YM-3:99.616000	NW_008989172.1:5192
chr3	MH-marker00143	23211862	MH-16:5.985000	NW_008988040.1:3698752
chr3	Pyd16_017	23426190	BD-16:17.700000	NW_008988040.1:3484424
chr3	MH-marker00137	23547687	MH-16:8.135000	NW_008988040.1:3362927
chr3	MH-marker00131	23939032	MH-16:9.889000	NW_008988040.1:2971582
chr3	MH-marker00125	24260390	MH-16:12.423000	NW_008988040.1:2650224
chr3	Pyd16_003	24431875	BD-16:0.300000	NW_008988040.1:2478739
chr3	MH-marker00120	24433135	MH-16:14.677000	NW_008988040.1:2477479
chr3	Pyd16_002	24488401	BD-16:0.000000	NW_008988040.1:2422213
chr3	YM-marker00110	24616430	YM-3:97.975000	NW_008988040.1:2294184
chr3	Pyb03_329	24656432	BD-3:147.500000	NW_008988040.1:2254182
chr3	Pyb03_298	24657961	BD-3:140.400000	NW_008988040.1:2252653
chr3	Pyb03_324	24687489	BD-3:147.400000	NW_008988040.1:2223125
chr3	Pyb03_290	24728674	BD-3:128.500000	NW_008988040.1:2181940
chr3	Pyb03_294	24730123	BD-3:133.300000	NW_008988040.1:2180491
chr3	MH-marker00117	24753117	MH-3:110.605000	NW_008988040.1:2157497
chr3	Pyb03_320	24871809	BD-3:147.300000	NW_008988040.1:2038805
chr3	YM-marker00105	24952796	YM-3:98.681000	NW_008988040.1:1957818
chr3	Pyb03_300	24979747	BD-3:145.500000	NW_008988040.1:1930867
chr3	Pyb03_314	24989932	BD-3:147.000000	NW_008988040.1:1920682
chr3	Pyb03_363	25276703	BD-3:149.800000	NW_008988040.1:1633911
chr3	Pyb03_386	25317428	BD-3:150.200000	NW_008988040.1:1593186
chr3	Pyb03_393	25330116	BD-3:150.300000	NW_008988040.1:1580498
chr3	Pyb03_355	25335624	BD-3:149.700000	NW_008988040.1:1574990
chr3	YM-marker00099	25350342	YM-3:92.036000	NW_008988040.1:1560272
chr3	MH-marker00111	25354269	MH-3:106.560000	NW_008988040.1:1556345
chr3	Pyb03_365	25371156	BD-3:149.800000	NW_008988040.1:1539458
chr3	Pyb03_360	25387452	BD-3:149.800000	NW_008988040.1:1523162
chr3	YM-marker00093	25551420	YM-3:101.803000	NW_008988040.1:1359194
chr3	Pyb03_362	25723550	BD-3:149.800000	NW_008988040.1:1187064
chr3	Pyb03_404	25734692	BD-3:151.000000	NW_008988040.1:1175922
chr3	Pyb03_353	25766524	BD-3:149.700000	NW_008988040.1:1144090
chr3	Pyb03_400	25817600	BD-3:150.700000	NW_008988040.1:1093014
chr3	Pyb03_402	25825815	BD-3:150.800000	NW_008988040.1:1084799
chr3	YM-marker00089	25836389	YM-3:45.253000	NW_008988040.1:1074225
chr4	MH-marker02947	509205	MH-4:17.874000	NW_008988247.1:509205
chr4	MH-marker02948	512286	MH-4:1.197000	NW_008988247.1:512286
chr4	YM-marker02728	512363	YM-4:4.685000	NW_008988247.1:512363
chr4	MH-marker02949	512834	MH-4:8.320000	NW_008988247.1:512834
chr4	MH-marker02950	555742	MH-4:18.478000	NW_008988247.1:555742
chr4	Pyb04_014	578700	BD-4:4.200000	NW_008988247.1:578700
chr4	YM-marker02730	583709	YM-4:2.276000	NW_008988247.1:583709
chr4	Pyb04_017	607921	BD-4:5.300000	NW_008988247.1:607921
chr4	Pyb04_007	627001	BD-4:2.500000	NW_008988509.1:344896
chr4	MH-marker04183	676648	MH-4:9.713000	NW_008988509.1:295249
chr4	YM-marker03923	676850	YM-4:21.506000	NW_008988509.1:295047
chr4	Pyb04_004	686012	BD-4:1.300000	NW_008988509.1:285885
chr4	Pyb04_006	718406	BD-4:2.000000	NW_008988509.1:253491
chr4	YM-marker03922	725726	YM-4:21.922000	NW_008988509.1:246171
chr4	MH-marker04180	726007	MH-4:11.279000	NW_008988509.1:245890
chr4	MH-marker04178	771197	MH-4:16.288000	NW_008988509.1:200700
chr4	Pyb04_005	797763	BD-4:1.800000	NW_008988509.1:174134
chr4	Pyb04_011	811153	BD-4:3.300000	NW_008988509.1:160744
chr4	YM-marker03921	890287	YM-4:3.278000	NW_008988509.1:81610
chr4	MH-marker04175	910253	MH-4:6.558000	NW_008988509.1:61644
chr4	YM-marker03920	924782	YM-4:3.852000	NW_008988509.1:47115
chr4	MH-marker04173	959646	MH-4:12.206000	NW_008988509.1:12251
chr4	YM-marker03919	959660	YM-4:0.000000	NW_008988509.1:12237
chr4	YM-marker04945	975436	YM-4:4.418000	NW_008989173.1:3440
chr4	YM-marker04946	1006524	YM-4:6.622000	NW_008989173.1:34528
chr4	MH-marker05173	1006581	MH-4:10.108000	NW_008989173.1:34585
chr4	MH-marker05174	1032810	MH-4:13.425000	NW_008989173.1:60814
chr4	MH-marker04745	1095865	MH-4:14.054000	NW_008988764.1:18519
chr4	MH-marker04746	1127534	MH-4:15.000000	NW_008988764.1:50188
chr4	MH-marker04747	1127542	MH-4:18.025000	NW_008988764.1:50196
chr4	MH-marker04748	1127559	MH-4:10.442000	NW_008988764.1:50213
chr4	YM-marker04506	1151595	YM-4:9.803000	NW_008988764.1:74249
chr4	MH-marker04750	1226937	MH-4:10.232000	NW_008988764.1:149591
chr4	YM-marker04507	1258654	YM-4:13.547000	NW_008988764.1:181308
chr4	Pyb04_013	1261142	BD-4:4.000000	NW_008988764.1:183796
chr4	Pyb04_016	1295217	BD-4:4.800000	NW_008989788.1:2336
chr4	MH-marker04582	1336179	MH-4:20.365000	NW_008988667.1:227472
chr4	MH-marker04581	1357828	MH-4:21.074000	NW_008988667.1:205823
chr4	MH-marker04580	1417211	MH-4:21.972000	NW_008988667.1:146440
chr4	MH-marker04579	1446754	MH-4:16.814000	NW_008988667.1:116897
chr4	YM-marker04340	1446754	YM-4:16.526000	NW_008988667.1:116897
chr4	YM-marker04339	1520110	YM-4:18.360000	NW_008988667.1:43541
chr4	Pyb04_027	1563939	BD-4:10.100000	NW_008990183.1:125376
chr4	MH-marker05036	1653833	MH-4:22.022000	NW_008988989.1:60037
chr4	MH-marker05035	1713308	MH-4:23.337000	NW_008988989.1:562
chr4	MH-marker04203	1716924	MH-4:23.337000	NW_008988518.1:2955
chr4	MH-marker04204	1717127	MH-4:23.788000	NW_008988518.1:3158
chr4	MH-marker04205	1747702	MH-4:16.761000	NW_008988518.1:33733
chr4	YM-marker03944	1747702	YM-4:26.886000	NW_008988518.1:33733
chr4	MH-marker04206	1747744	MH-4:28.058000	NW_008988518.1:33775
chr4	Pyb04_038	1769705	BD-4:14.900000	NW_008988518.1:55736
chr4	MH-marker04207	1780991	MH-4:28.156000	NW_008988518.1:67022
chr4	YM-marker03945	1785794	YM-4:25.781000	NW_008988518.1:71825
chr4	Pyb04_041	1798417	BD-4:15.900000	NW_008988518.1:84448
chr4	Pyb04_039	1869841	BD-4:15.100000	NW_008988518.1:155872
chr4	Pyb04_037	1971123	BD-4:14.200000	NW_008988518.1:257154
chr4	MH-marker03976	2248091	MH-4:7.632000	NW_008988449.1:220662
chr4	YM-marker03711	2250591	YM-4:14.793000	NW_008988449.1:218162
chr4	MH-marker03974	2291804	MH-4:8.918000	NW_008988449.1:176949
chr4	MH-marker03973	2291805	MH-4:24.666000	NW_008988449.1:176948
chr4	YM-marker03710	2346661	YM-4:19.368000	NW_008988449.1:122092
chr4	MH-marker03971	2360733	MH-4:15.487000	NW_008988449.1:108020
chr4	YM-marker03709	2390794	YM-4:17.554000	NW_008988449.1:77959
chr4	MH-marker03970	2446724	MH-4:13.233000	NW_008988449.1:22029
chr4	MH-marker03067	2515969	MH-4:22.779000	NW_008988261.1:547511
chr4	MH-marker03065	2613064	MH-4:24.938000	NW_008988261.1:450416
chr4	MH-marker03064	2660154	MH-4:26.108000	NW_008988261.1:403326
chr4	MH-marker03063	2733022	MH-4:24.119000	NW_008988261.1:330458
chr4	MH-marker03062	2933331	MH-4:27.426000	NW_008988261.1:130149
chr4	YM-marker03151	3071952	YM-4:15.646000	NW_008988323.1:518073
chr4	MH-marker03375	3252364	MH-4:28.517000	NW_008988323.1:337661
chr4	YM-marker03149	3252395	YM-4:35.199000	NW_008988323.1:337630
chr4	YM-marker03148	3383027	YM-4:14.319000	NW_008988323.1:206998
chr4	Pyb04_057	3394144	BD-4:21.300000	NW_008988323.1:195881
chr4	Pyb04_056	3410172	BD-4:21.100000	NW_008988323.1:179853
chr4	MH-marker03374	3418147	MH-4:24.752000	NW_008988323.1:171878
chr4	YM-marker03147	3418197	YM-4:18.938000	NW_008988323.1:171828
chr4	YM-marker03146	3460627	YM-4:16.881000	NW_008988323.1:129398
chr4	MH-marker03373	3461919	MH-4:29.503000	NW_008988323.1:128106
chr4	YM-marker03268	3638061	YM-4:16.742000	NW_008988350.1:47937
chr4	MH-marker03502	3749245	MH-4:31.238000	NW_008988350.1:159121
chr4	YM-marker03270	3749536	YM-4:20.134000	NW_008988350.1:159412
chr4	MH-marker03503	3789913	MH-4:30.340000	NW_008988350.1:199789
chr4	YM-marker03273	3825477	YM-4:18.340000	NW_008988350.1:235353
chr4	Pyb04_061	3831677	BD-4:22.700000	NW_008988350.1:241553
chr4	Pyb04_064	3842250	BD-4:24.000000	NW_008988350.1:252126
chr4	MH-marker03504	3849698	MH-4:30.748000	NW_008988350.1:259574
chr4	YM-marker03275	3914890	YM-4:19.307000	NW_008988350.1:324766
chr4	MH-marker03506	3965162	MH-4:36.343000	NW_008988350.1:375038
chr4	YM-marker03278	4055757	YM-4:38.217000	NW_008988350.1:465633
chr4	MH-marker03507	4055935	MH-4:30.787000	NW_008988350.1:465811
chr4	MH-marker02773	4107654	MH-4:31.855000	NW_008988219.1:22393
chr4	MH-marker02775	4108205	MH-4:35.305000	NW_008988219.1:22944
chr4	Pyb04_063	4140526	BD-4:23.400000	NW_008988219.1:55265
chr4	MH-marker02778	4174013	MH-4:32.782000	NW_008988219.1:88752
chr4	YM-marker02570	4174013	YM-4:23.509000	NW_008988219.1:88752
chr4	MH-marker02780	4222246	MH-4:32.001000	NW_008988219.1:136985
chr4	YM-marker02571	4228811	YM-4:20.792000	NW_008988219.1:143550
chr4	YM-marker02573	4367083	YM-4:20.356000	NW_008988219.1:281822
chr4	YM-marker02574	4385183	YM-4:21.282000	NW_008988219.1:299922
chr4	Pyb04_062	4428114	BD-4:22.800000	NW_008988219.1:342853
chr4	MH-marker02783	4442336	MH-4:33.618000	NW_008988219.1:357075
chr4	YM-marker02576	4464998	YM-4:22.067000	NW_008988219.1:379737
chr4	MH-marker03393	4765471	MH-4:14.357000	NW_008988328.1:6687
chr4	YM-marker03171	4787551	YM-4:21.156000	NW_008988328.1:28767
chr4	MH-marker03394	4808892	MH-4:22.784000	NW_008988328.1:50108
chr4	YM-marker03172	4809200	YM-4:23.033000	NW_008988328.1:50416
chr4	YM-marker03173	4820106	YM-4:24.084000	NW_008988328.1:61322
chr4	Pyb04_034	4836883	BD-4:12.500000	NW_008988328.1:78099
chr4	YM-marker03174	4837145	YM-4:20.563000	NW_008988328.1:78361
chr4	MH-marker03395	4837442	MH-4:14.855000	NW_008988328.1:78658
chr4	MH-marker03396	4875328	MH-4:16.212000	NW_008988328.1:116544
chr4	YM-marker03176	4910509	YM-4:22.347000	NW_008988328.1:151725
chr4	MH-marker03397	4919230	MH-4:15.546000	NW_008988328.1:160446
chr4	Pyb04_026	4941087	BD-4:9.600000	NW_008988328.1:182303
chr4	Pyb04_029	4971850	BD-4:11.000000	NW_008988328.1:213066
chr4	Pyb16_110	5399587	BD-16:62.700000	NW_008988169.1:119474
chr4	MH-marker02288	5575860	MH-4:27.035000	NW_008988169.1:295747
chr4	Pyb04_049	5576976	BD-4:19.100000	NW_008988169.1:296863
chr4	YM-marker02121	5597809	YM-4:29.238000	NW_008988169.1:317696
chr4	MH-marker02289	5607942	MH-4:31.125000	NW_008988169.1:327829
chr4	YM-marker02122	5607942	YM-4:30.373000	NW_008988169.1:327829
chr4	YM-marker02124	5641806	YM-4:31.278000	NW_008988169.1:361693
chr4	Pyb04_046	5648160	BD-4:18.100000	NW_008988169.1:368047
chr4	Pyb04_043	5660274	BD-4:17.500000	NW_008988169.1:380161
chr4	MH-marker02291	5710167	MH-4:33.628000	NW_008988169.1:430054
chr4	YM-marker02126	5710167	YM-4:32.063000	NW_008988169.1:430054
chr4	Pyb04_047	5710303	BD-4:18.400000	NW_008988169.1:430190
chr4	Pyb04_052	5733392	BD-4:19.600000	NW_008988169.1:453279
chr4	Pyb04_048	5733428	BD-4:18.800000	NW_008988169.1:453315
chr4	MH-marker02294	5935231	MH-4:18.349000	NW_008988169.1:655118
chr4	MH-marker02296	5957948	MH-4:19.166000	NW_008988169.1:677835
chr4	Pyb04_042	6020253	BD-4:17.100000	NW_008988169.1:740140
chr4	Pyb04_053	6469480	BD-4:19.800000	NW_008988226.1:294380
chr4	YM-marker02619	6473069	YM-4:33.419000	NW_008988226.1:290791
chr4	MH-marker02827	6490331	MH-4:22.234000	NW_008988226.1:273529
chr4	YM-marker02618	6490331	YM-4:33.483000	NW_008988226.1:273529
chr4	MH-marker02826	6511965	MH-4:26.434000	NW_008988226.1:251895
chr4	Pyb16_108	6579805	BD-16:62.300000	NW_008988226.1:184055
chr4	YM-marker02617	6606057	YM-4:30.631000	NW_008988226.1:157803
chr4	MH-marker02825	6632087	MH-4:25.867000	NW_008988226.1:131773
chr4	MH-marker02824	6632328	MH-4:20.628000	NW_008988226.1:131532
chr4	YM-marker02616	6643412	YM-4:29.668000	NW_008988226.1:120448
chr4	Pyb04_044	6652162	BD-4:17.800000	NW_008988226.1:111698
chr4	YM-marker02615	6682083	YM-4:31.543000	NW_008988226.1:81777
chr4	Pyb04_051	6710530	BD-4:19.600000	NW_008988226.1:53330
chr4	MH-marker02823	6743951	MH-4:0.000000	NW_008988226.1:19909
chr4	Pyb04_054	7022386	BD-4:20.100000	NW_008988499.1:258427
chr4	Pyb04_045	7030925	BD-4:18.000000	NW_008988499.1:266966
chr4	Pyb04_055	7083961	BD-4:20.700000	NW_008988499.1:320002
chr4	MH-marker03637	7147860	MH-4:37.190000	NW_008988376.1:19238
chr4	MH-marker03638	7528454	MH-4:35.936000	NW_008988376.1:399832
chr4	MH-marker03639	7528716	MH-4:35.968000	NW_008988376.1:400094
chr4	YM-marker03380	7528716	YM-4:40.755000	NW_008988376.1:400094
chr4	Pyb04_068	7531481	BD-4:26.400000	NW_008988376.1:402859
chr4	YM-marker03381	7557609	YM-4:23.564000	NW_008988376.1:428987
chr4	MH-marker03640	7564172	MH-4:36.516000	NW_008988376.1:435550
chr4	YM-marker03118	7794783	YM-4:38.498000	NW_008988316.1:332751
chr4	YM-marker03117	7812441	YM-4:40.023000	NW_008988316.1:315093
chr4	YM-marker03116	7843254	YM-4:38.153000	NW_008988316.1:284280
chr4	Pyb04_119	7854955	BD-4:42.300000	NW_008988316.1:272579
chr4	Pyb04_098	7953827	BD-4:38.300000	NW_008988316.1:173707
chr4	Pyb04_096	7969904	BD-4:37.900000	NW_008988316.1:157630
chr4	Pyb04_112	7995458	BD-4:40.300000	NW_008988316.1:132076
chr4	MH-marker04916	8185384	MH-4:38.001000	NW_008988875.1:57751
chr4	Pyb04_070	8257128	BD-4:26.600000	NW_008988875.1:129495
chr4	MH-marker04917	8260324	MH-4:38.701000	NW_008988875.1:132691
chr4	MH-marker04918	8260372	MH-4:38.822000	NW_008988875.1:132739
chr4	YM-marker04666	8260372	YM-4:40.498000	NW_008988875.1:132739
chr4	MH-marker04919	8260376	MH-4:40.003000	NW_008988875.1:132743
chr4	YM-marker04667	8270739	YM-4:41.346000	NW_008988875.1:143106
chr4	MH-marker05113	8316515	MH-4:39.861000	NW_008989080.1:13456
chr4	MH-marker05114	8336392	MH-4:40.610000	NW_008989080.1:33333
chr4	MH-marker04565	8449715	MH-4:36.442000	NW_008988655.1:247930
chr4	MH-marker04564	8449731	MH-4:41.853000	NW_008988655.1:247914
chr4	YM-marker04315	8449731	YM-4:44.062000	NW_008988655.1:247914
chr4	YM-marker04314	8507534	YM-4:27.334000	NW_008988655.1:190111
chr4	MH-marker04563	8509443	MH-4:43.532000	NW_008988655.1:188202
chr4	MH-marker04562	8509520	MH-4:37.961000	NW_008988655.1:188125
chr4	MH-marker04990	8777775	MH-4:40.755000	NW_008988951.1:80031
chr4	YM-marker04746	8777775	YM-4:25.644000	NW_008988951.1:80031
chr4	Pyb04_067	8778942	BD-4:26.300000	NW_008988951.1:81198
chr4	YM-marker04747	8788175	YM-4:24.625000	NW_008988951.1:90431
chr4	YM-marker04748	8840098	YM-4:23.854000	NW_008988951.1:142354
chr4	MH-marker04991	8840356	MH-4:42.640000	NW_008988951.1:142612
chr4	MH-marker04236	8894413	MH-4:39.238000	NW_008988533.1:302139
chr4	YM-marker03980	8894413	YM-4:45.202000	NW_008988533.1:302139
chr4	YM-marker03979	8929969	YM-4:28.719000	NW_008988533.1:266583
chr4	Pyb04_066	8954212	BD-4:25.800000	NW_008988533.1:242340
chr4	MH-marker04235	8959187	MH-4:42.707000	NW_008988533.1:237365
chr4	MH-marker04234	9098912	MH-4:40.664000	NW_008988533.1:97640
chr4	MH-marker04233	9115690	MH-4:44.953000	NW_008988533.1:80862
chr4	YM-marker03978	9115690	YM-4:29.473000	NW_008988533.1:80862
chr4	YM-marker03977	9164882	YM-4:42.728000	NW_008988533.1:31670
chr4	YM-marker03976	9182857	YM-4:45.699000	NW_008988533.1:13695
chr4	MH-marker04232	9183025	MH-4:43.806000	NW_008988533.1:13527
chr4	MH-marker03453	9249323	MH-4:46.087000	NW_008988339.1:450391
chr4	YM-marker03231	9249323	YM-4:49.250000	NW_008988339.1:450391
chr4	Pyb04_078	9292388	BD-4:28.900000	NW_008988339.1:407326
chr4	MH-marker03451	9323798	MH-4:48.252000	NW_008988339.1:375916
chr4	MH-marker03450	9323815	MH-4:45.286000	NW_008988339.1:375899
chr4	YM-marker03229	9375381	YM-4:46.552000	NW_008988339.1:324333
chr4	Pyb04_077	9394178	BD-4:28.700000	NW_008988339.1:305536
chr4	MH-marker03449	9394241	MH-4:43.284000	NW_008988339.1:305473
chr4	MH-marker03448	9394487	MH-4:45.832000	NW_008988339.1:305227
chr4	YM-marker03228	9394487	YM-4:47.665000	NW_008988339.1:305227
chr4	YM-marker03225	9554390	YM-4:47.871000	NW_008988339.1:145324
chr4	Pyb04_080	9565589	BD-4:29.600000	NW_008988339.1:134125
chr4	YM-marker03224	9689480	YM-4:44.787000	NW_008988339.1:10234
chr4	YM-marker03492	9727129	YM-6:22.622000	NW_008988396.1:27316
chr4	YM-marker03493	9750469	YM-6:20.772000	NW_008988396.1:50656
chr4	MH-marker03750	9876693	MH-4:46.960000	NW_008988396.1:176880
chr4	MH-marker03751	9900315	MH-4:47.952000	NW_008988396.1:200502
chr4	MH-marker03752	9900578	MH-4:49.124000	NW_008988396.1:200765
chr4	MH-marker04222	10227115	MH-4:48.506000	NW_008988526.1:268762
chr4	MH-marker04221	10227137	MH-4:49.454000	NW_008988526.1:268740
chr4	MH-marker04220	10425837	MH-4:51.476000	NW_008988526.1:70040
chr4	MH-marker03474	10770105	MH-4:50.365000	NW_008988344.1:223081
chr4	Pyb04_087	10798395	BD-4:32.300000	NW_008988344.1:194791
chr4	Pyb04_086	10870481	BD-4:31.900000	NW_008988344.1:122705
chr4	MH-marker03473	10871317	MH-4:53.167000	NW_008988344.1:121869
chr4	Pyd05_014	11044796	BD-5:16.700000	NW_008988098.1:1083005
chr4	Pyb05_105	11055694	BD-5:33.100000	NW_008988098.1:1072107
chr4	Pyd05_013	11071766	BD-5:16.600000	NW_008988098.1:1056035
chr4	Pyb09_129	11551105	BD-9:57.400000	NW_008988098.1:576696
chr4	Pyb04_083	11643366	BD-4:31.100000	NW_008988098.1:484435
chr4	MH-marker01427	11659074	MH-4:46.898000	NW_008988098.1:468727
chr4	YM-marker01276	11659374	YM-4:31.800000	NW_008988098.1:468427
chr4	Pyb04_082	11674277	BD-4:30.900000	NW_008988098.1:453524
chr4	MH-marker01425	11679662	MH-4:51.113000	NW_008988098.1:448139
chr4	Pyb04_085	11695603	BD-4:31.500000	NW_008988098.1:432198
chr4	MH-marker01424	11825734	MH-4:49.683000	NW_008988098.1:302067
chr4	YM-marker01274	11825734	YM-4:49.679000	NW_008988098.1:302067
chr4	MH-marker01422	11874293	MH-4:52.243000	NW_008988098.1:253508
chr4	MH-marker01421	11874495	MH-4:54.892000	NW_008988098.1:253306
chr4	Pyb04_088	11887876	BD-4:32.700000	NW_008988098.1:239925
chr4	Pyb04_089	11914889	BD-4:33.100000	NW_008988098.1:212912
chr4	YM-marker01273	11979164	YM-4:33.506000	NW_008988098.1:148637
chr4	Pyb05_092	12210906	BD-5:18.500000	NW_008988269.1:504276
chr4	MH-marker03118	12526055	MH-4:56.477000	NW_008988269.1:189127
chr4	MH-marker03117	12542027	MH-4:52.970000	NW_008988269.1:173155
chr4	MH-marker03116	12558446	MH-4:57.610000	NW_008988269.1:156736
chr4	MH-marker03115	12621926	MH-4:54.002000	NW_008988269.1:93256
chr4	MH-marker03114	12688370	MH-4:54.762000	NW_008988269.1:26812
chr4	YM-marker03494	12837171	YM-14:48.965000	NW_008988397.1:121890
chr4	MH-marker03754	12971880	MH-4:59.439000	NW_008988397.1:256599
chr4	MH-marker03755	12971900	MH-4:61.074000	NW_008988397.1:256619
chr4	MH-marker04494	13329305	MH-4:73.377000	NW_008988629.1:111302
chr4	YM-marker04237	13329305	YM-4:55.804000	NW_008988629.1:111302
chr4	MH-marker04493	13351051	MH-4:76.643000	NW_008988629.1:89556
chr4	YM-marker04236	13351051	YM-4:78.067000	NW_008988629.1:89556
chr4	MH-marker04492	13391455	MH-4:72.686000	NW_008988629.1:49152
chr4	Pyb04_091	13517563	BD-4:34.400000	NW_008989207.1:76857
chr4	MH-marker05211	13560013	MH-4:53.792000	NW_008989212.1:18640
chr4	MH-marker05212	13560065	MH-4:51.463000	NW_008989212.1:18692
chr4	MH-marker05213	13620863	MH-4:62.419000	NW_008989212.1:79490
chr4	Pyb04_101	13768422	BD-4:38.900000	NW_008989074.1:126642
chr4	Pyb04_115	13772125	BD-4:41.200000	NW_008989619.1:900
chr4	Pyb04_102	13772138	BD-4:39.100000	NW_008989619.1:913
chr4	Pyb04_114	13888008	BD-4:40.900000	NW_008989068.1:90606
chr4	Pyb04_117	14031596	BD-4:41.800000	NW_008988571.1:102657
chr4	YM-marker04100	14052307	YM-4:43.091000	NW_008988571.1:123368
chr4	Pyb04_118	14066599	BD-4:42.100000	NW_008988571.1:137660
chr4	YM-marker04101	14131982	YM-4:58.164000	NW_008988571.1:203043
chr4	Pyb04_093	14157764	BD-4:36.700000	NW_008988571.1:228825
chr4	Pyb04_116	14157824	BD-4:41.600000	NW_008988571.1:228885
chr4	Pyb04_138	14506519	BD-4:48.500000	NW_008988129.1:265604
chr4	YM-marker01693	14538588	YM-4:41.341000	NW_008988129.1:297673
chr4	Pyb04_121	14544065	BD-4:42.900000	NW_008988129.1:303150
chr4	Pyb04_122	14544199	BD-4:43.200000	NW_008988129.1:303284
chr4	Pyb04_125	14570300	BD-4:43.900000	NW_008988129.1:329385
chr4	Pyb04_120	14612276	BD-4:42.800000	NW_008988129.1:371361
chr4	YM-marker01694	14628452	YM-4:58.644000	NW_008988129.1:387537
chr4	YM-marker01695	14648091	YM-4:57.280000	NW_008988129.1:407176
chr4	YM-marker01696	14751798	YM-4:39.569000	NW_008988129.1:510883
chr4	Pyb04_131	14794353	BD-4:45.400000	NW_008988129.1:553438
chr4	YM-marker01697	14852465	YM-4:59.951000	NW_008988129.1:611550
chr4	MH-marker01823	15089948	MH-13:19.299000	NW_008988129.1:849033
chr4	YM-marker02857	15247167	YM-4:62.252000	NW_008988265.1:549852
chr4	MH-marker03096	15270267	MH-4:64.920000	NW_008988265.1:526752
chr4	Pyb04_133	15279904	BD-4:45.900000	NW_008988265.1:517115
chr4	Pyb04_128	15312273	BD-4:44.800000	NW_008988265.1:484746
chr4	YM-marker02855	15314767	YM-4:60.441000	NW_008988265.1:482252
chr4	MH-marker03094	15327405	MH-4:65.522000	NW_008988265.1:469614
chr4	YM-marker02854	15327405	YM-4:61.612000	NW_008988265.1:469614
chr4	MH-marker03093	15389420	MH-4:66.682000	NW_008988265.1:407599
chr4	YM-marker02853	15389420	YM-4:60.879000	NW_008988265.1:407599
chr4	Pyb04_134	15405515	BD-4:46.000000	NW_008988265.1:391504
chr4	Pyb04_135	15480344	BD-4:46.500000	NW_008988265.1:316675
chr4	Pyb04_127	15540544	BD-4:44.600000	NW_008988265.1:256475
chr4	Pyb04_129	15567309	BD-4:44.800000	NW_008988265.1:229710
chr4	Pyb04_126	15692828	BD-4:44.300000	NW_008988265.1:104191
chr4	Pyb04_136	15695558	BD-4:47.200000	NW_008988265.1:101461
chr4	MH-marker03091	15695883	MH-4:66.870000	NW_008988265.1:101136
chr4	Pyb04_132	15695974	BD-4:45.700000	NW_008988265.1:101045
chr4	YM-marker02852	15776821	YM-4:43.999000	NW_008988265.1:20198
chr4	Pyb04_130	15787307	BD-4:45.100000	NW_008988265.1:9712
chr4	MH-marker03090	15787565	MH-4:69.477000	NW_008988265.1:9454
chr4	MH-marker03526	15951590	MH-4:65.243000	NW_008988353.1:335184
chr4	MH-marker03525	15951623	MH-4:61.672000	NW_008988353.1:335151
chr4	YM-marker03292	15951639	YM-4:65.375000	NW_008988353.1:335135
chr4	MH-marker03524	15997123	MH-4:67.515000	NW_008988353.1:289651
chr4	MH-marker03523	15997129	MH-4:68.767000	NW_008988353.1:289645
chr4	YM-marker03291	15997142	YM-4:67.917000	NW_008988353.1:289632
chr4	YM-marker03290	16013100	YM-4:67.562000	NW_008988353.1:273674
chr4	MH-marker03522	16036398	MH-4:68.219000	NW_008988353.1:250376
chr4	YM-marker03289	16036481	YM-4:66.381000	NW_008988353.1:250293
chr4	Pyb04_142	16080084	BD-4:52.000000	NW_008988353.1:206690
chr4	YM-marker03288	16081191	YM-4:66.120000	NW_008988353.1:205583
chr4	MH-marker04628	16476776	MH-4:66.278000	NW_008988696.1:55300
chr4	MH-marker04627	16518771	MH-4:68.372000	NW_008988696.1:13305
chr4	YM-marker04669	16661626	YM-4:66.600000	NW_008988876.1:45692
chr4	MH-marker04922	16661751	MH-4:70.283000	NW_008988876.1:45567
chr4	MH-marker04921	16705950	MH-4:62.987000	NW_008988876.1:1368
chr4	MH-marker04920	16706095	MH-4:72.721000	NW_008988876.1:1223
chr4	YM-marker04668	16706157	YM-4:48.218000	NW_008988876.1:1161
chr4	YM-marker03575	16795427	YM-4:66.909000	NW_008988418.1:88010
chr4	MH-marker03829	16795445	MH-4:71.492000	NW_008988418.1:88028
chr4	MH-marker03830	16795458	MH-4:71.814000	NW_008988418.1:88041
chr4	MH-marker03831	16795484	MH-4:71.188000	NW_008988418.1:88067
chr4	MH-marker03832	16844572	MH-4:67.249000	NW_008988418.1:137155
chr4	YM-marker03576	16844572	YM-4:67.208000	NW_008988418.1:137155
chr4	YM-marker03577	16859184	YM-4:68.182000	NW_008988418.1:151767
chr4	Pyb04_140	16860187	BD-4:51.200000	NW_008988418.1:152770
chr4	YM-marker03578	16891173	YM-4:65.795000	NW_008988418.1:183756
chr4	Pyb04_148	17143052	BD-4:53.100000	NW_008988400.1:442593
chr4	MH-marker03766	17146937	MH-4:76.752000	NW_008988400.1:438708
chr4	YM-marker03505	17249533	YM-4:50.912000	NW_008988400.1:336112
chr4	Pyb04_147	17254458	BD-4:52.900000	NW_008988400.1:331187
chr4	MH-marker03764	17257011	MH-4:74.321000	NW_008988400.1:328634
chr4	YM-marker03504	17283047	YM-4:68.785000	NW_008988400.1:302598
chr4	MH-marker03763	17285218	MH-4:70.840000	NW_008988400.1:300427
chr4	MH-marker03762	17338194	MH-4:75.413000	NW_008988400.1:247451
chr4	YM-marker03503	17342778	YM-4:52.695000	NW_008988400.1:242867
chr4	MH-marker03761	17354588	MH-4:75.639000	NW_008988400.1:231057
chr4	YM-marker03502	17370072	YM-4:64.256000	NW_008988400.1:215573
chr4	Pyb04_153	17423867	BD-4:54.200000	NW_008988400.1:161778
chr4	YM-marker02329	17607299	YM-4:69.219000	NW_008988193.1:21555
chr4	YM-marker02330	18232021	YM-4:84.516000	NW_008988193.1:646277
chr4	YM-marker02331	18252665	YM-4:70.415000	NW_008988193.1:666921
chr4	YM-marker02332	18293737	YM-4:58.654000	NW_008988193.1:707993
chr4	Pyb15_176	18372915	BD-15:42.900000	NW_008988144.1:28781
chr4	Pyb15_174	18389671	BD-15:42.900000	NW_008988144.1:45537
chr4	Pyb15_168	18465802	BD-15:42.800000	NW_008988144.1:121668
chr4	Pybd15_008	18473816	BD-15:44.400000	NW_008988144.1:129682
chr4	YM-marker01893	18727399	YM-4:80.595000	NW_008988144.1:383265
chr4	MH-marker02062	18727446	MH-4:75.860000	NW_008988144.1:383312
chr4	MH-marker02063	18739378	MH-4:78.960000	NW_008988144.1:395244
chr4	MH-marker02065	18772985	MH-4:77.801000	NW_008988144.1:428851
chr4	YM-marker01894	18781497	YM-4:61.496000	NW_008988144.1:437363
chr4	YM-marker01895	18798036	YM-4:74.000000	NW_008988144.1:453902
chr4	MH-marker02066	18810328	MH-4:78.786000	NW_008988144.1:466194
chr4	YM-marker01896	18936165	YM-4:64.068000	NW_008988144.1:592031
chr4	YM-marker01898	19242831	YM-4:62.758000	NW_008988144.1:898697
chr4	MH-marker02068	19264054	MH-4:79.808000	NW_008988144.1:919920
chr4	YM-marker03331	19524314	YM-4:77.799000	NW_008988364.1:221936
chr4	MH-marker03581	19551286	MH-4:69.657000	NW_008988364.1:194964
chr4	MH-marker03580	19551293	MH-4:74.127000	NW_008988364.1:194957
chr4	YM-marker03330	19551365	YM-4:74.519000	NW_008988364.1:194885
chr4	YM-marker03329	19620374	YM-4:69.411000	NW_008988364.1:125876
chr4	YM-marker03328	19659180	YM-4:56.234000	NW_008988364.1:87070
chr4	MH-marker03579	19664203	MH-4:77.335000	NW_008988364.1:82047
chr4	YM-marker03327	19708021	YM-4:57.064000	NW_008988364.1:38229
chr4	MH-marker03578	19708210	MH-4:79.857000	NW_008988364.1:38040
chr4	MH-marker05357	19780445	MH-4:80.500000	NW_008989530.1:7007
chr4	MH-marker05356	19780546	MH-4:81.405000	NW_008989530.1:6906
chr4	MH-marker04384	19829364	MH-4:84.899000	NW_008988579.1:265499
chr4	YM-marker04123	19829364	YM-4:60.587000	NW_008988579.1:265499
chr4	MH-marker04382	19872713	MH-4:84.401000	NW_008988579.1:222150
chr4	YM-marker04121	19905794	YM-4:60.711000	NW_008988579.1:189069
chr4	MH-marker04380	19924682	MH-4:82.550000	NW_008988579.1:170181
chr4	YM-marker04120	19934314	YM-4:75.889000	NW_008988579.1:160549
chr4	Pyb04_163	19943723	BD-4:59.800000	NW_008988579.1:151140
chr4	YM-marker04119	20022035	YM-4:83.933000	NW_008988579.1:72828
chr4	MH-marker04378	20064120	MH-4:83.127000	NW_008988579.1:30743
chr4	Pyb04_165	20073845	BD-4:60.200000	NW_008988579.1:21018
chr4	MH-marker04377	20074235	MH-4:83.514000	NW_008988579.1:20628
chr4	YM-marker04118	20085490	YM-4:74.608000	NW_008988579.1:9373
chr4	MH-marker02845	20175193	MH-4:86.198000	NW_008988229.1:572744
chr4	MH-marker02844	20175469	MH-4:84.281000	NW_008988229.1:572468
chr4	YM-marker02631	20175469	YM-4:87.695000	NW_008988229.1:572468
chr4	MH-marker02843	20210279	MH-4:86.894000	NW_008988229.1:537658
chr4	MH-marker02842	20210353	MH-4:87.668000	NW_008988229.1:537584
chr4	YM-marker02629	20322973	YM-4:64.938000	NW_008988229.1:424964
chr4	YM-marker02628	20351071	YM-4:75.060000	NW_008988229.1:396866
chr4	MH-marker02841	20552958	MH-4:90.183000	NW_008988229.1:194979
chr4	YM-marker02627	20557288	YM-4:72.141000	NW_008988229.1:190649
chr4	YM-marker04801	20753135	YM-4:74.388000	NW_008988997.1:5099
chr4	MH-marker05043	20753156	MH-4:87.426000	NW_008988997.1:5120
chr4	YM-marker04802	20783018	YM-4:75.481000	NW_008988997.1:34982
chr4	MH-marker05045	20810628	MH-4:92.413000	NW_008988997.1:62592
chr4	Pyb04_175	20952865	BD-4:64.000000	NW_008988270.1:56623
chr4	YM-marker02884	21002227	YM-4:73.829000	NW_008988270.1:105985
chr4	MH-marker03119	21005492	MH-4:90.797000	NW_008988270.1:109250
chr4	MH-marker03120	21034890	MH-4:93.889000	NW_008988270.1:138648
chr4	YM-marker02885	21034890	YM-4:61.682000	NW_008988270.1:138648
chr4	Pyb04_171	21052831	BD-4:63.400000	NW_008988270.1:156589
chr4	MH-marker03122	21069506	MH-4:95.551000	NW_008988270.1:173264
chr4	YM-marker02886	21095187	YM-4:76.281000	NW_008988270.1:198945
chr4	Pyb04_174	21098138	BD-4:63.900000	NW_008988270.1:201896
chr4	YM-marker02887	21149246	YM-4:76.880000	NW_008988270.1:253004
chr4	MH-marker03125	21260855	MH-4:85.635000	NW_008988270.1:364613
chr4	Pyb04_172	21282072	BD-4:63.600000	NW_008988270.1:385830
chr4	Pyb04_176	21310148	BD-4:64.200000	NW_008988270.1:413906
chr4	MH-marker03127	21316024	MH-4:85.032000	NW_008988270.1:419782
chr4	YM-marker02888	21316057	YM-4:85.795000	NW_008988270.1:419815
chr4	Pyb04_177	21354712	BD-4:64.400000	NW_008988270.1:458470
chr4	Pyb04_182	21481756	BD-4:65.700000	NW_008990214.1:370900
chr4	Pyb04_179	21481828	BD-4:65.000000	NW_008990214.1:416218
chr4	YM-marker02979	21580795	YM-4:78.565000	NW_008988287.1:454549
chr4	MH-marker03202	21611601	MH-4:93.336000	NW_008988287.1:423743
chr4	MH-marker03201	21673208	MH-4:88.997000	NW_008988287.1:362136
chr4	YM-marker02977	21673208	YM-4:76.522000	NW_008988287.1:362136
chr4	MH-marker03200	21745628	MH-4:96.660000	NW_008988287.1:289716
chr4	YM-marker02975	21749046	YM-4:78.094000	NW_008988287.1:286298
chr4	YM-marker02973	21964772	YM-4:78.349000	NW_008988287.1:70572
chr4	YM-marker02972	21993247	YM-4:79.087000	NW_008988287.1:42097
chr4	MH-marker03367	22056568	MH-4:90.035000	NW_008988322.1:21125
chr4	YM-marker03141	22056568	YM-4:80.443000	NW_008988322.1:21125
chr4	Pyb04_187	22097219	BD-4:67.400000	NW_008988322.1:61776
chr4	YM-marker03142	22135394	YM-4:77.639000	NW_008988322.1:99951
chr4	MH-marker03368	22135502	MH-4:96.928000	NW_008988322.1:100059
chr4	YM-marker03143	22148460	YM-4:80.665000	NW_008988322.1:113017
chr4	MH-marker03369	22148499	MH-4:91.329000	NW_008988322.1:113056
chr4	MH-marker03370	22193313	MH-4:88.350000	NW_008988322.1:157870
chr4	Pyb04_190	22193954	BD-4:70.300000	NW_008988322.1:158511
chr4	Pyb04_184	22200996	BD-4:66.400000	NW_008988322.1:165553
chr4	YM-marker03144	22225178	YM-4:79.944000	NW_008988322.1:189735
chr4	Pyb04_185	22279482	BD-4:66.700000	NW_008988322.1:244039
chr4	YM-marker03145	22294786	YM-4:70.971000	NW_008988322.1:259343
chr4	MH-marker03372	22320601	MH-4:92.804000	NW_008988322.1:285158
chr5	Pyb05_041	250787	BD-5:8.400000	NW_008988349.1:244444
chr5	MH-marker03501	257438	MH-5:9.937000	NW_008988349.1:237793
chr5	YM-marker03267	257715	YM-5:17.084000	NW_008988349.1:237516
chr5	MH-marker03498	309339	MH-5:15.533000	NW_008988349.1:185892
chr5	YM-marker03265	340909	YM-5:2.709000	NW_008988349.1:154322
chr5	YM-marker03264	358883	YM-5:6.438000	NW_008988349.1:136348
chr5	MH-marker03496	369484	MH-5:0.000000	NW_008988349.1:125747
chr5	YM-marker03263	396146	YM-5:11.296000	NW_008988349.1:99085
chr5	YM-marker03262	411722	YM-5:6.887000	NW_008988349.1:83509
chr5	MH-marker03494	411741	MH-5:3.329000	NW_008988349.1:83490
chr5	YM-marker02214	506259	YM-5:11.998000	NW_008988179.1:791422
chr5	Pyb05_066	521064	BD-5:9.500000	NW_008988179.1:776617
chr5	MH-marker02393	521408	MH-5:30.476000	NW_008988179.1:776273
chr5	Pyb05_034	572093	BD-5:8.100000	NW_008988179.1:725588
chr5	Pyb05_033	604648	BD-5:8.100000	NW_008988179.1:693033
chr5	Pyb05_049	663418	BD-5:8.400000	NW_008988179.1:634263
chr5	YM-marker02210	684657	YM-5:8.427000	NW_008988179.1:613024
chr5	MH-marker02388	778994	MH-5:12.718000	NW_008988179.1:518687
chr5	Pyb05_053	810164	BD-5:8.400000	NW_008988179.1:487517
chr5	Pyb05_062	810198	BD-5:9.000000	NW_008988179.1:487483
chr5	Pyb05_047	814872	BD-5:8.400000	NW_008988179.1:482809
chr5	Pyb05_048	826578	BD-5:8.400000	NW_008988179.1:471103
chr5	YM-marker02205	826928	YM-5:12.782000	NW_008988179.1:470753
chr5	Pyb05_040	934969	BD-5:8.300000	NW_008988179.1:362712
chr5	Pyb05_028	992290	BD-5:7.700000	NW_008988179.1:305391
chr5	MH-marker02384	1076461	MH-5:5.879000	NW_008988179.1:221220
chr5	YM-marker02199	1076461	YM-5:13.743000	NW_008988179.1:221220
chr5	Pyb05_032	1079331	BD-5:8.100000	NW_008988179.1:218350
chr5	Pyd05_003	1084751	BD-5:10.500000	NW_008988179.1:212930
chr5	Pyb05_042	1089699	BD-5:8.400000	NW_008988179.1:207982
chr5	Pyb05_061	1238934	BD-5:9.000000	NW_008988179.1:58747
chr5	Pyb05_045	1247653	BD-5:8.400000	NW_008988179.1:50028
chr5	MH-marker02380	1247777	MH-5:8.005000	NW_008988179.1:49904
chr5	YM-marker02196	1247958	YM-5:13.239000	NW_008988179.1:49723
chr5	MH-marker05132	1305368	MH-5:9.109000	NW_008989097.1:115985
chr5	MH-marker05130	1346424	MH-5:12.622000	NW_008989097.1:74929
chr5	YM-marker04899	1346424	YM-5:5.284000	NW_008989097.1:74929
chr5	MH-marker05129	1361050	MH-5:46.522000	NW_008989097.1:60303
chr5	MH-marker05128	1361310	MH-5:13.799000	NW_008989097.1:60043
chr5	YM-marker04898	1361310	YM-5:10.745000	NW_008989097.1:60043
chr5	Pyb05_043	1432965	BD-5:8.400000	NW_008988198.1:11513
chr5	MH-marker02575	1464155	MH-5:36.743000	NW_008988198.1:42703
chr5	YM-marker02360	1464385	YM-5:7.977000	NW_008988198.1:42933
chr5	YM-marker02361	1481821	YM-5:11.995000	NW_008988198.1:60369
chr5	MH-marker02576	1494868	MH-5:15.790000	NW_008988198.1:73416
chr5	Pyb05_046	1542502	BD-5:8.400000	NW_008988198.1:121050
chr5	Pyd05_008	1544643	BD-5:11.500000	NW_008988198.1:123191
chr5	YM-marker02363	1587484	YM-5:12.585000	NW_008988198.1:166032
chr5	MH-marker02578	1587493	MH-5:42.718000	NW_008988198.1:166041
chr5	Pyb05_067	1598014	BD-5:9.600000	NW_008988198.1:176562
chr5	Pybd05_001	1629417	BD-5:8.000000	NW_008988198.1:207965
chr5	YM-marker02365	1794707	YM-5:13.078000	NW_008988198.1:373255
chr5	Pyb05_027	1823956	BD-5:7.200000	NW_008988198.1:402504
chr5	MH-marker02580	1828963	MH-5:40.014000	NW_008988198.1:407511
chr5	YM-marker02367	1871733	YM-5:9.397000	NW_008988198.1:450281
chr5	Pyb05_064	1871739	BD-5:9.300000	NW_008988198.1:450287
chr5	MH-marker05325	2170327	MH-5:10.907000	NW_008989409.1:20291
chr5	MH-marker05326	2202470	MH-5:17.140000	NW_008989409.1:52434
chr5	YM-marker04955	2222312	YM-5:16.156000	NW_008989182.1:7459
chr5	YM-marker04956	2254792	YM-5:18.657000	NW_008989182.1:39939
chr5	MH-marker05186	2262664	MH-5:19.487000	NW_008989182.1:47811
chr5	MH-marker05187	2301301	MH-5:38.261000	NW_008989182.1:86448
chr5	YM-marker04957	2301301	YM-5:19.652000	NW_008989182.1:86448
chr5	MH-marker05188	2301345	MH-5:32.516000	NW_008989182.1:86492
chr5	YM-marker04583	2343300	YM-5:21.152000	NW_008988819.1:169001
chr5	MH-marker04825	2366844	MH-5:22.982000	NW_008988819.1:145457
chr5	YM-marker04581	2377485	YM-5:16.584000	NW_008988819.1:134816
chr5	MH-marker04824	2412180	MH-5:40.680000	NW_008988819.1:100121
chr5	YM-marker04580	2415659	YM-5:22.702000	NW_008988819.1:96642
chr5	MH-marker04823	2443995	MH-5:23.491000	NW_008988819.1:68306
chr5	YM-marker04579	2443995	YM-5:24.358000	NW_008988819.1:68306
chr5	MH-marker04822	2480730	MH-5:25.375000	NW_008988819.1:31571
chr5	YM-marker04578	2480730	YM-5:26.930000	NW_008988819.1:31571
chr5	Pyb05_214	2491128	BD-5:83.000000	NW_008988819.1:21173
chr5	YM-marker03662	2545023	YM-5:17.675000	NW_008988436.1:381931
chr5	Pyb05_024	2561467	BD-5:6.400000	NW_008988436.1:365487
chr5	MH-marker03916	2580455	MH-5:30.868000	NW_008988436.1:346499
chr5	MH-marker03914	2627712	MH-5:26.444000	NW_008988436.1:299242
chr5	YM-marker03660	2627920	YM-5:20.445000	NW_008988436.1:299034
chr5	YM-marker03658	2727207	YM-5:12.709000	NW_008988436.1:199747
chr5	MH-marker03911	2796874	MH-5:26.466000	NW_008988436.1:130080
chr5	YM-marker03656	2796874	YM-5:18.243000	NW_008988436.1:130080
chr5	YM-marker03655	2807603	YM-5:15.812000	NW_008988436.1:119351
chr5	Pyb05_018	2842911	BD-5:6.200000	NW_008988436.1:84043
chr5	MH-marker03910	2845803	MH-5:23.676000	NW_008988436.1:81151
chr5	YM-marker04024	2938104	YM-5:18.216000	NW_008988545.1:323567
chr5	YM-marker04023	2954495	YM-5:19.161000	NW_008988545.1:307176
chr5	YM-marker04022	3004407	YM-5:10.756000	NW_008988545.1:257264
chr5	Pyb05_014	3464572	BD-5:5.300000	NW_008988574.1:202802
chr5	MH-marker04367	3470860	MH-5:28.103000	NW_008988574.1:209090
chr5	YM-marker04106	3470860	YM-5:11.368000	NW_008988574.1:209090
chr5	YM-marker04107	3490313	YM-5:19.864000	NW_008988574.1:228543
chr5	MH-marker04368	3555942	MH-5:29.734000	NW_008988574.1:294172
chr5	YM-marker04108	3555942	YM-5:10.150000	NW_008988574.1:294172
chr5	MH-marker04369	3556633	MH-5:22.124000	NW_008988574.1:294863
chr5	Pyb05_019	3679313	BD-5:6.300000	NW_008988560.1:216470
chr5	MH-marker04333	3680796	MH-5:14.563000	NW_008988560.1:214987
chr5	YM-marker04069	3685621	YM-5:4.304000	NW_008988560.1:210162
chr5	Pybd05_010	3689604	BD-5:87.800000	NW_008988560.1:206179
chr5	YM-marker04068	3714778	YM-5:8.309000	NW_008988560.1:181005
chr5	MH-marker04332	3730511	MH-5:34.244000	NW_008988560.1:165272
chr5	YM-marker04067	3730511	YM-5:10.376000	NW_008988560.1:165272
chr5	MH-marker04331	3769558	MH-5:34.595000	NW_008988560.1:126225
chr5	Pyd05_002	3825063	BD-5:9.900000	NW_008988560.1:70720
chr5	YM-marker04066	3828157	YM-5:0.000000	NW_008988560.1:67626
chr5	YM-marker04065	3863677	YM-5:16.015000	NW_008988560.1:32106
chr5	Pyb05_070	4029664	BD-5:14.100000	NW_008988767.1:133782
chr5	Pyd05_034	4123200	BD-5:50.800000	NW_008988172.1:13350
chr5	MH-marker02319	4196304	MH-5:21.566000	NW_008988172.1:86454
chr5	YM-marker02146	4196304	YM-5:25.455000	NW_008988172.1:86454
chr5	MH-marker02320	4310156	MH-5:34.994000	NW_008988172.1:200306
chr5	YM-marker02147	4310156	YM-5:21.690000	NW_008988172.1:200306
chr5	MH-marker02321	4310547	MH-5:24.443000	NW_008988172.1:200697
chr5	Pyb05_010	4319300	BD-5:1.200000	NW_008988172.1:209450
chr5	Pyd05_039	4333032	BD-5:73.100000	NW_008988172.1:223182
chr5	YM-marker02148	4341160	YM-5:23.511000	NW_008988172.1:231310
chr5	MH-marker02323	4341228	MH-5:36.736000	NW_008988172.1:231378
chr5	Pyb05_071	4346357	BD-5:14.700000	NW_008988172.1:236507
chr5	YM-marker02149	4451475	YM-5:21.848000	NW_008988172.1:341625
chr5	Pyb05_072	4754109	BD-5:14.700000	NW_008988172.1:644259
chr5	MH-marker03727	5018002	MH-5:39.757000	NW_008988391.1:87582
chr5	YM-marker03469	5018002	YM-5:28.250000	NW_008988391.1:87582
chr5	YM-marker03470	5082242	YM-5:15.225000	NW_008988391.1:151822
chr5	MH-marker03729	5082312	MH-5:37.103000	NW_008988391.1:151892
chr5	Pyb05_075	5091221	BD-5:15.400000	NW_008988391.1:160801
chr5	Pyb05_078	5194721	BD-5:16.200000	NW_008988391.1:264301
chr5	YM-marker03471	5281615	YM-5:21.572000	NW_008988391.1:351195
chr5	MH-marker03732	5302520	MH-5:37.848000	NW_008988391.1:372100
chr5	YM-marker03472	5302520	YM-5:22.790000	NW_008988391.1:372100
chr5	YM-marker03474	5332932	YM-5:22.174000	NW_008988391.1:402512
chr5	MH-marker03735	5379137	MH-5:37.992000	NW_008988391.1:448717
chr5	MH-marker04902	5419195	MH-5:41.003000	NW_008988863.1:145478
chr5	YM-marker04655	5419494	YM-5:24.656000	NW_008988863.1:145179
chr5	MH-marker04900	5460762	MH-5:42.187000	NW_008988863.1:103911
chr5	MH-marker04899	5460821	MH-5:33.164000	NW_008988863.1:103852
chr5	YM-marker04654	5460821	YM-5:31.552000	NW_008988863.1:103852
chr5	MH-marker04898	5515627	MH-5:41.534000	NW_008988863.1:49046
chr5	YM-marker04653	5515627	YM-5:25.989000	NW_008988863.1:49046
chr5	MH-marker05105	5608942	MH-5:43.645000	NW_008989070.1:44170
chr5	YM-marker04874	5608984	YM-5:26.661000	NW_008989070.1:44212
chr5	MH-marker05106	5610935	MH-5:43.005000	NW_008989070.1:46163
chr5	MH-marker05107	5682908	MH-5:44.195000	NW_008989070.1:118136
chr5	YM-marker04875	5687884	YM-5:28.562000	NW_008989070.1:123112
chr5	YM-marker04415	5759009	YM-5:31.605000	NW_008988709.1:172401
chr5	Pyd05_029	5765436	BD-5:46.700000	NW_008988709.1:165974
chr5	MH-marker04653	5792834	MH-5:47.925000	NW_008988709.1:138576
chr5	MH-marker04652	5793086	MH-5:49.460000	NW_008988709.1:138324
chr5	YM-marker04414	5793086	YM-5:30.242000	NW_008988709.1:138324
chr5	MH-marker04651	5851520	MH-5:50.042000	NW_008988709.1:79890
chr5	YM-marker04413	5913359	YM-5:32.439000	NW_008988709.1:18051
chr5	MH-marker03837	6278840	MH-5:48.333000	NW_008988420.1:82131
chr5	Pyb05_084	6307618	BD-5:18.200000	NW_008988420.1:53353
chr5	MH-marker03836	6309239	MH-5:50.639000	NW_008988420.1:51732
chr5	MH-marker03835	6316981	MH-5:22.362000	NW_008988420.1:43990
chr5	Pyb05_204	6346027	BD-5:78.500000	NW_008988420.1:14944
chr5	MH-marker04867	6475577	MH-5:51.676000	NW_008988850.1:114507
chr5	YM-marker04627	6475577	YM-5:33.944000	NW_008988850.1:114507
chr5	Pyb05_090	6485624	BD-5:18.400000	NW_008988850.1:124554
chr5	YM-marker04628	6502378	YM-5:35.027000	NW_008988850.1:141308
chr5	MH-marker04868	6502415	MH-5:52.291000	NW_008988850.1:141345
chr5	YM-marker04606	6554655	YM-5:36.752000	NW_008988831.1:181318
chr5	MH-marker04846	6571607	MH-5:53.874000	NW_008988831.1:164366
chr5	MH-marker04845	6571895	MH-5:54.500000	NW_008988831.1:164078
chr5	YM-marker04605	6571895	YM-5:37.048000	NW_008988831.1:164078
chr5	YM-marker04604	6600888	YM-5:35.813000	NW_008988831.1:135085
chr5	MH-marker04637	6738714	MH-5:52.827000	NW_008988702.1:2642
chr5	Pyb05_217	6753859	BD-5:91.400000	NW_008988702.1:17787
chr5	MH-marker04638	6769948	MH-5:55.420000	NW_008988702.1:33876
chr5	MH-marker04639	6769986	MH-5:56.369000	NW_008988702.1:33914
chr5	MH-marker04945	6995680	MH-5:53.499000	NW_008988908.1:21469
chr5	MH-marker04946	7125009	MH-5:57.812000	NW_008988908.1:150798
chr5	MH-marker04947	7125248	MH-5:58.290000	NW_008988908.1:151037
chr5	Pyb05_110	7174026	BD-5:33.900000	NW_008989013.1:32317
chr5	Pyb05_113	7286098	BD-5:37.500000	NW_008990209.1:37807
chr5	Pyd05_024	7292269	BD-5:42.200000	NW_008989598.1:5866
chr5	YM-marker05039	7331531	YM-5:40.220000	NW_008989259.1:14780
chr5	YM-marker05040	7362030	YM-5:41.686000	NW_008989259.1:45279
chr5	YM-marker04937	7430911	YM-5:42.395000	NW_008989164.1:21426
chr5	MH-marker05167	7430933	MH-5:35.552000	NW_008989164.1:21448
chr5	MH-marker05168	7448791	MH-5:46.791000	NW_008989164.1:39306
chr5	YM-marker04938	7449055	YM-5:41.035000	NW_008989164.1:39570
chr5	MH-marker05169	7457525	MH-5:59.124000	NW_008989164.1:48040
chr5	YM-marker04939	7504985	YM-5:44.797000	NW_008989164.1:95500
chr5	Pyd05_052	7509167	BD-5:83.500000	NW_008989164.1:99682
chr5	MH-marker05360	7543123	MH-5:61.496000	NW_008989546.1:12526
chr5	MH-marker05359	7543133	MH-5:73.233000	NW_008989546.1:12516
chr5	Pyb05_137	7627806	BD-5:56.200000	NW_008989127.1:72058
chr5	Pyb05_138	7627862	BD-5:56.200000	NW_008989127.1:72114
chr5	Pyb05_159	7772434	BD-5:67.600000	NW_008988596.1:101399
chr5	MH-marker04510	7972809	MH-5:61.644000	NW_008988636.1:271218
chr5	MH-marker04509	7972891	MH-5:62.224000	NW_008988636.1:271136
chr5	Pyd05_055	8023457	BD-5:83.900000	NW_008988636.1:220570
chr5	MH-marker03953	8246089	MH-5:71.838000	NW_008988443.1:1963
chr5	Pyb05_175	8264439	BD-5:68.800000	NW_008988443.1:20313
chr5	Pyb05_184	8278442	BD-5:69.100000	NW_008988443.1:34316
chr5	MH-marker03954	8296050	MH-5:81.380000	NW_008988443.1:51924
chr5	YM-marker03688	8299434	YM-5:44.903000	NW_008988443.1:55308
chr5	MH-marker03955	8299902	MH-5:47.825000	NW_008988443.1:55776
chr5	Pyb05_177	8357498	BD-5:68.800000	NW_008988443.1:113372
chr5	YM-marker03689	8477981	YM-5:46.299000	NW_008988443.1:233855
chr5	Pyb05_173	8484808	BD-5:68.800000	NW_008988443.1:240682
chr5	YM-marker03690	8552862	YM-5:52.233000	NW_008988443.1:308736
chr5	YM-marker03692	8604292	YM-5:42.570000	NW_008988443.1:360166
chr5	Pyb05_178	8635418	BD-5:68.800000	NW_008988443.1:391292
chr5	YM-marker04734	8661144	YM-5:39.540000	NW_008988936.1:153890
chr5	MH-marker04978	8703887	MH-5:63.136000	NW_008988936.1:111147
chr5	MH-marker04977	8735141	MH-5:39.311000	NW_008988936.1:79893
chr5	YM-marker04733	8737324	YM-5:40.589000	NW_008988936.1:77710
chr5	MH-marker04976	8765400	MH-5:37.846000	NW_008988936.1:49634
chr5	YM-marker04732	8765400	YM-5:43.073000	NW_008988936.1:49634
chr5	MH-marker04975	8765743	MH-5:60.722000	NW_008988936.1:49291
chr5	Pyb05_182	8863286	BD-5:68.800000	NW_008988635.1:48153
chr5	YM-marker05113	9097960	YM-5:46.731000	NW_008989392.1:59182
chr5	YM-marker05112	9117319	YM-5:47.727000	NW_008989392.1:39823
chr5	YM-marker05148	9168489	YM-5:43.118000	NW_008989475.1:11248
chr5	YM-marker05149	9189539	YM-5:47.856000	NW_008989475.1:32298
chr5	YM-marker04435	9216655	YM-5:53.255000	NW_008988720.1:6432
chr5	Pyb05_180	9221216	BD-5:68.800000	NW_008988720.1:10993
chr5	YM-marker04436	9256401	YM-5:54.620000	NW_008988720.1:46178
chr5	YM-marker04437	9288902	YM-5:49.650000	NW_008988720.1:78679
chr5	Pyb05_169	9762561	BD-5:68.800000	NW_008988561.1:319783
chr5	Pyb05_233	9984562	BD-5:109.500000	NW_008988267.1:218904
chr5	YM-marker02866	10050780	YM-5:56.208000	NW_008988267.1:285122
chr5	YM-marker02867	10071684	YM-5:57.749000	NW_008988267.1:306026
chr5	YM-marker02868	10165922	YM-5:62.258000	NW_008988267.1:400264
chr5	Pyb05_232	10192211	BD-5:109.400000	NW_008988267.1:426553
chr5	YM-marker02869	10192264	YM-5:66.223000	NW_008988267.1:426606
chr5	MH-marker03620	10521472	MH-5:87.581000	NW_008988369.1:311017
chr5	MH-marker03618	10568807	MH-5:50.390000	NW_008988369.1:263682
chr5	YM-marker03359	10568834	YM-5:46.878000	NW_008988369.1:263655
chr5	MH-marker03617	10607092	MH-5:52.613000	NW_008988369.1:225397
chr5	YM-marker03357	10607186	YM-5:45.307000	NW_008988369.1:225303
chr5	MH-marker03616	10607195	MH-5:68.991000	NW_008988369.1:225294
chr5	Pyb05_171	10637146	BD-5:68.800000	NW_008988369.1:195343
chr5	YM-marker03356	10801660	YM-5:59.602000	NW_008988369.1:30829
chr5	Pyb05_183	10926013	BD-5:69.100000	NW_008988731.1:93425
chr5	YM-marker03644	11242357	YM-5:38.630000	NW_008988433.1:237574
chr5	Pyb05_191	11254435	BD-5:73.000000	NW_008988433.1:225496
chr5	Pybd05_014	11320946	BD-5:102.400000	NW_008988433.1:158985
chr5	Pyd05_053	11321003	BD-5:83.600000	NW_008988433.1:158928
chr5	Pyb05_192	11325459	BD-5:73.100000	NW_008988433.1:154472
chr5	YM-marker03643	11325781	YM-5:40.938000	NW_008988433.1:154150
chr5	Pyb05_193	11349839	BD-5:73.100000	NW_008988433.1:130092
chr5	MH-marker03895	11378713	MH-5:64.099000	NW_008988433.1:101218
chr5	YM-marker03642	11378729	YM-5:50.052000	NW_008988433.1:101202
chr5	Pyb05_185	11422222	BD-5:71.600000	NW_008988433.1:57709
chr5	MH-marker03894	11442221	MH-5:64.403000	NW_008988433.1:37710
chr5	MH-marker03893	11442445	MH-5:41.695000	NW_008988433.1:37486
chr5	YM-marker03641	11442445	YM-5:43.299000	NW_008988433.1:37486
chr5	MH-marker03892	11451042	MH-5:75.616000	NW_008988433.1:28889
chr5	MH-marker05012	11523182	MH-5:54.963000	NW_008988968.1:112096
chr5	YM-marker04769	11523275	YM-5:60.997000	NW_008988968.1:112003
chr5	Pyb05_164	11535720	BD-5:67.800000	NW_008988968.1:99558
chr5	Pyb05_158	11576253	BD-5:67.100000	NW_008988968.1:59025
chr5	YM-marker04768	11579001	YM-5:61.547000	NW_008988968.1:56277
chr5	MH-marker05011	11600205	MH-5:46.054000	NW_008988968.1:35073
chr5	MH-marker05010	11606375	MH-5:56.934000	NW_008988968.1:28903
chr5	Pyb05_112	11618736	BD-5:35.200000	NW_008988968.1:16542
chr5	Pyb05_101	11628114	BD-5:27.200000	NW_008988968.1:7164
chr5	YM-marker04767	11629507	YM-5:49.367000	NW_008988968.1:5771
chr5	YM-marker05140	11644226	YM-5:63.359000	NW_008989457.1:46360
chr5	YM-marker05139	11668179	YM-5:64.757000	NW_008989457.1:22407
chr5	Pyd05_054	11707249	BD-5:83.700000	NW_008989658.1:16564
chr5	YM-marker03517	11815113	YM-5:63.801000	NW_008988403.1:103226
chr5	Pyb05_234	11845497	BD-5:109.800000	NW_008988403.1:133610
chr5	YM-marker03518	11852538	YM-5:65.786000	NW_008988403.1:140651
chr5	YM-marker01367	12168294	YM-5:67.828000	NW_008988104.1:1086984
chr5	Pyb05_141	12202994	BD-5:56.500000	NW_008988104.1:1052284
chr5	YM-marker01363	12397386	YM-5:65.725000	NW_008988104.1:857892
chr5	Pyb05_142	12490582	BD-5:59.200000	NW_008988104.1:764696
chr5	Pyd05_065	12526148	BD-5:121.600000	NW_008988104.1:729130
chr5	Pyb05_237	12535648	BD-5:112.300000	NW_008988104.1:719630
chr5	Pyb05_238	12552828	BD-5:112.400000	NW_008988104.1:702450
chr5	Pyd05_066	12574373	BD-5:121.600000	NW_008988104.1:680905
chr5	Pyb05_239	12642949	BD-5:112.500000	NW_008988104.1:612329
chr5	Pybd05_017	12679096	BD-5:111.900000	NW_008988104.1:576182
chr5	Pyb05_144	12679134	BD-5:60.300000	NW_008988104.1:576144
chr5	YM-marker01357	12687742	YM-5:66.732000	NW_008988104.1:567536
chr5	Pyb05_143	12772795	BD-5:60.200000	NW_008988104.1:482483
chr5	Pyb05_146	12872863	BD-5:60.400000	NW_008988104.1:382415
chr5	YM-marker01352	12888465	YM-5:67.297000	NW_008988104.1:366813
chr5	Pyb05_149	12910149	BD-5:61.900000	NW_008988104.1:345129
chr5	Pyb05_266	12951827	BD-5:126.000000	NW_008988104.1:303451
chr5	Pyb05_115	13051073	BD-5:38.000000	NW_008988104.1:204205
chr5	Pybd05_018	13076583	BD-5:114.700000	NW_008988104.1:178695
chr5	YM-marker01349	13084236	YM-5:56.475000	NW_008988104.1:171042
chr5	MH-marker02872	13818317	MH-5:65.452000	NW_008988235.1:562940
chr5	MH-marker02873	13818489	MH-5:76.145000	NW_008988235.1:563112
chr5	Pybd05_020	13951889	BD-5:120.000000	NW_008989215.1:54794
chr5	YM-marker04994	13956213	YM-5:68.084000	NW_008989215.1:59118
chr5	YM-marker04995	13975760	YM-5:68.395000	NW_008989215.1:78665
chr5	YM-marker04996	13987454	YM-5:54.871000	NW_008989215.1:90359
chr5	Pyb05_135	13994132	BD-5:56.100000	NW_008989215.1:97037
chr5	Pyb05_131	14367006	BD-5:56.000000	NW_008988045.1:1448044
chr5	YM-marker00296	14392408	YM-5:68.827000	NW_008988045.1:1422642
chr5	Pyb05_125	14439809	BD-5:55.900000	NW_008988045.1:1375241
chr5	Pyb05_124	14528846	BD-5:55.700000	NW_008988045.1:1286204
chr5	Pyb05_139	14534283	BD-5:56.300000	NW_008988045.1:1280767
chr5	Pyb05_130	14603762	BD-5:55.900000	NW_008988045.1:1211288
chr5	MH-marker00337	14620001	MH-5:65.948000	NW_008988045.1:1195049
chr5	YM-marker00288	14708761	YM-5:69.444000	NW_008988045.1:1106289
chr5	Pyb05_128	14741861	BD-5:55.900000	NW_008988045.1:1073189
chr5	Pyb05_129	14949897	BD-5:55.900000	NW_008988045.1:865153
chr5	MH-marker00333	15052592	MH-5:66.659000	NW_008988045.1:762458
chr5	Pyb05_126	15176666	BD-5:55.900000	NW_008988045.1:638384
chr5	Pyb05_140	15232636	BD-5:56.400000	NW_008988045.1:582414
chr5	Pyb05_121	15312714	BD-5:55.000000	NW_008988045.1:502336
chr5	Pyb05_132	15317647	BD-5:56.000000	NW_008988045.1:497403
chr5	Pyb05_119	15328264	BD-5:53.900000	NW_008988045.1:486786
chr5	YM-marker00282	15346453	YM-5:73.097000	NW_008988045.1:468597
chr5	Pyb05_273	15350290	BD-5:141.600000	NW_008988045.1:464760
chr5	Pyb05_247	15353285	BD-5:118.700000	NW_008988045.1:461765
chr5	Pyb05_250	15355591	BD-5:118.700000	NW_008988045.1:459459
chr5	Pyb05_246	15384684	BD-5:118.600000	NW_008988045.1:430366
chr5	Pyb05_253	15401841	BD-5:118.800000	NW_008988045.1:413209
chr5	Pyb05_244	15404154	BD-5:118.500000	NW_008988045.1:410896
chr5	Pyb05_241	15415892	BD-5:117.900000	NW_008988045.1:399158
chr5	Pyb05_242	15463704	BD-5:118.000000	NW_008988045.1:351346
chr5	MH-marker00328	15499916	MH-5:69.590000	NW_008988045.1:315134
chr5	YM-marker00275	15516222	YM-5:64.586000	NW_008988045.1:298828
chr5	Pyb05_252	15519746	BD-5:118.700000	NW_008988045.1:295304
chr5	Pyb05_255	15608933	BD-5:118.900000	NW_008988045.1:206117
chr5	Pyb05_254	15612976	BD-5:118.800000	NW_008988045.1:202074
chr5	Pyb05_276	15694132	BD-5:142.000000	NW_008988045.1:120918
chr5	MH-marker00325	15720013	MH-5:68.051000	NW_008988045.1:95037
[truncated: 6,240 more rows]
